# Supplementary material for: Identification of network-based biomarkers of cardioembolic stroke using a systems biology approach with time series data
Source: BMC Syst Biol. 2015 Dec 9;9(Suppl 6):S4. doi: 10.1186/1752-0509-9-S6-S4 (PMC4674888; doi:10.1186/1752-0509-9-S6-S4)
Supplement: Additional file 4 — The diseases and functional annotation from IPA. (*.zip). [file 1752-0509-9-S6-S4-S4.zip]

Archive with 4 entries (4 files):
- 1752-0509-9-SX-S4-S4-new/24hr_Disease_Function.txt
- 1752-0509-9-SX-S4-S4-new/3hr_Disease_Function.txt
- 1752-0509-9-SX-S4-S4-new/5hr_Disease_Function.txt
- 1752-0509-9-SX-S4-S4-new/allhr_Disease_Function.txt
