# Supplementary material for: Identification of network-based biomarkers of cardioembolic stroke using a systems biology approach with time series data
Source: BMC Syst Biol. 2015 Dec 9;9(Suppl 6):S4. doi: 10.1186/1752-0509-9-S6-S4 (PMC4674888; doi:10.1186/1752-0509-9-S6-S4)
Supplement: Additional file 4 — The diseases and functional annotation from IPA. (*.zip). [file 1752-0509-9-S6-S4-S4.zip › 1752-0509-9-SX-S4-S4-new/24hr_Disease_Function.txt]

© 2000-2015 QIAGEN. All rights reserved.
Categories	Diseases or Functions Annotation	p-Value	Predicted Activation State	Activation z-score	Molecules	# Molecules
Cell Cycle	abnormal cell cycle	7.14E-05			CUL3,UBC	2
Cardiovascular Disease, Developmental Disorder, Hereditary Disorder, Metabolic Disease, Neurological Disease, Psychological Disorders	APP-related cerebral amyloid angiopathy	1.99E-04			APP	1
Lipid Metabolism, Molecular Transport, Small Molecule Biochemistry	accumulation of C18-ceramide	1.99E-04			APP	1
Cell Death and Survival	apoptosis of ASE sensory neurons	1.99E-04			APP	1
Cell Death and Survival	apoptosis of olfactory receptor neurons	1.99E-04			APP	1
Cell Morphology, Hematological System Development and Function, Inflammatory Response	area of microglia	1.99E-04			APP	1
Cell-To-Cell Signaling and Interaction	association of neurons	1.99E-04			APP	1
Cellular Function and Maintenance, Molecular Transport, Nervous System Development and Function	axonal transport of heavy metal	1.99E-04			APP	1
Cell Death and Survival	cell death of HCSM cells	1.99E-04			APP	1
Cancer, Cell Death and Survival, Tumor Morphology	cell viability of neuroblastoma cells	1.99E-04			APP	1
Cell Death and Survival	cell viability of pericytes	1.99E-04			APP	1
Cell-To-Cell Signaling and Interaction, Connective Tissue Development and Function, Tissue Development	cell-cell contact of fibroblasts	1.99E-04			APP	1
Cardiovascular Disease, Metabolic Disease, Neurological Disease, Psychological Disorders	cerebral amyloid angiopathy of cerebrum	1.99E-04			APP	1
Cellular Assembly and Organization	clearance of amyloid-beta plaques	1.99E-04			APP	1
Neurological Disease	cognitive deterioration	1.99E-04			APP	1
Cell Death and Survival, Cellular Compromise, Nervous System Development and Function	cytotoxicity of hippocampal neurons	1.99E-04			APP	1
Amino Acid Metabolism, Post-Translational Modification, Small Molecule Biochemistry	deamination of L-arginine	1.99E-04			APP	1
Tissue Morphology	degeneration of vascular tissue	1.99E-04			APP	1
Cellular Assembly and Organization	density of amyloid-beta plaques	1.99E-04			APP	1
Cellular Assembly and Organization, Nervous System Development and Function	density of axon terminals	1.99E-04			APP	1
Cell Morphology, Cellular Assembly and Organization, Cellular Development, Cellular Function and Maintenance, Embryonic Development, Nervous System Development and Function, Tissue Development	density of mushroom spine	1.99E-04			APP	1
Embryonic Development, Organismal Development, Skeletal and Muscular System Development and Function	development of wing	1.99E-04			APP	1
Lipid Metabolism, Small Molecule Biochemistry	disruption of lipid	1.99E-04			APP	1
Neurological Disease, Organismal Injury and Abnormalities	dysfunction of entorhinal area	1.99E-04			APP	1
Developmental Disorder, Neurological Disease	dystrophy of cholinergic fibers	1.99E-04			APP	1
Cardiovascular Disease, Metabolic Disease, Neurological Disease, Psychological Disorders	early-onset Alzheimer disease with cerebral amyloid angiopathy	1.99E-04			APP	1
Cell Cycle, Cell Morphology, Cellular Assembly and Organization, Cellular Movement	elongation of amyloid fibrils	1.99E-04			APP	1
Cell Cycle, Cell Morphology, Cellular Assembly and Organization, Cellular Movement	elongation of protofibrils	1.99E-04			APP	1
Cell Cycle	entry into cell cycle progression of pheochromocytoma cell lines	1.99E-04			APP	1
Cell-To-Cell Signaling and Interaction, Nervous System Development and Function	firing of GABAergic neurons	1.99E-04			APP	1
Cell-To-Cell Signaling and Interaction, Nervous System Development and Function	firing of place cells	1.99E-04			APP	1
Cell Morphology	fluidity of Golgi membrane	1.99E-04			APP	1
Cellular Function and Maintenance, Organ Development	function of brain cells	1.99E-04			APP	1
Cellular Function and Maintenance	homeostasis of hippocampal neurons	1.99E-04			APP	1
Behavior	hyperactivity of neurons	1.99E-04			APP	1
Cell-To-Cell Signaling and Interaction, Inflammatory Response	inflammation of microglia	1.99E-04			APP	1
Cell-To-Cell Signaling and Interaction, Inflammatory Response, Nervous System Development and Function, Tissue Development	inflammation of neurons	1.99E-04			APP	1
Cell-To-Cell Signaling and Interaction, Inflammatory Response	inflammatory response of leukocyte cell lines	1.99E-04			APP	1
Cell-To-Cell Signaling and Interaction	inflammatory response of nervous tissue cell lines	1.99E-04			APP	1
Cellular Compromise, Neurological Disease	injury of astrocytes	1.99E-04			APP	1
Cellular Compromise, Neurological Disease	injury of ependymal cells	1.99E-04			APP	1
Cellular Compromise, Neurological Disease	injury of microglia	1.99E-04			APP	1
Cellular Compromise, Neurological Disease	injury of oligodendrocytes	1.99E-04			APP	1
Cardiovascular Disease, Cellular Compromise, Connective Tissue Disorders, Organismal Injury and Abnormalities	injury of pericytes	1.99E-04			APP	1
Cell Death and Survival	killing of hippocampal neurons	1.99E-04			APP	1
Cell Morphology, Nervous System Development and Function	length of cholinergic fibers	1.99E-04			APP	1
Cellular Development, Hematological System Development and Function, Hematopoiesis, Tissue Development	maturation of peripheral B lymphocytes	1.99E-04			APP	1
Cellular Function and Maintenance	metabolism of neurons	1.99E-04			APP	1
Hematological Disease, Immunological Disease, Neurological Disease, Organismal Injury and Abnormalities	microgliosis of microglia	1.99E-04			APP	1
Organismal Injury and Abnormalities	microhemorrhage of vasculature	1.99E-04			APP	1
Metabolic Disease, Neurological Disease, Psychological Disorders	mid stage Alzheimer's disease	1.99E-04			APP	1
Cellular Movement, Hematological System Development and Function, Immune Cell Trafficking	mobilization of microglia	1.99E-04			APP	1
Inflammatory Disease, Neurological Disease	neuritic dystrophy of hippocampal neurons	1.99E-04			APP	1
Neurological Disease	neuritis of neurons	1.99E-04			APP	1
Cellular Development, Embryonic Development, Nervous System Development and Function, Organ Development, Organismal Development, Tissue Development	neurogenesis of anterior horn cells	1.99E-04			APP	1
Cell Death and Survival, Cellular Compromise	neurotoxicity of hippocampal neurons	1.99E-04			APP	1
Cardiovascular Disease	occlusion of capillary vessel	1.99E-04			APP	1
Behavior	odor habituation	1.99E-04			APP	1
Behavior	odorant exploration	1.99E-04			APP	1
Cellular Compromise	oxidative stress response of cellular membrane	1.99E-04			APP	1
Cellular Compromise	oxidative stress response of cerebral endothelial cells	1.99E-04			APP	1
Neurological Disease	progressive neurologic decline	1.99E-04			APP	1
Cell Death and Survival	quantity of apoptotic cortical neurons	1.99E-04			APP	1
Cell Cycle, Nervous System Development and Function	re-entry into cell cycle progression of cortical neurons	1.99E-04			APP	1
Lipid Metabolism, Molecular Transport, Small Molecule Biochemistry	release of monosialoganglioside	1.99E-04			APP	1
Cell-To-Cell Signaling and Interaction, Cellular Compromise, Cellular Function and Maintenance, Inflammatory Response	respiratory burst of microglia	1.99E-04			APP	1
Cell Morphology, Cell-To-Cell Signaling and Interaction, Cellular Function and Maintenance, Nervous System Development and Function	resting membrane potential of hippocampal neurons	1.99E-04			APP	1
Cell Morphology, Cellular Assembly and Organization, Neurological Disease	size of amyloid-beta plaques	1.99E-04			APP	1
Neurological Disease	solubilization of amyloid-beta plaques	1.99E-04			APP	1
Cell Morphology, Cell-To-Cell Signaling and Interaction, Cellular Function and Maintenance, Nervous System Development and Function	transmembrane potential of pyramidal neurons	1.99E-04			APP	1
Cardiovascular System Development and Function, Organismal Development, Tissue Morphology	vasodilation of vascular tissue	1.99E-04			APP	1
Cell Death and Survival	cell viability of connective tissue cells	3.12E-04			APP,CUL3	2
Cell-To-Cell Signaling and Interaction, Hematological System Development and Function, Immune Cell Trafficking, Nervous System Development and Function, Tissue Development	adhesion of microglia	3.98E-04			APP	1
Cellular Assembly and Organization, Neurological Disease	aggregation of amyloid fibrils	3.98E-04			APP	1
Cellular Assembly and Organization, Lipid Metabolism, Small Molecule Biochemistry	aggregation of liposome	3.98E-04			APP	1
Metabolic Disease	amyloidosis of vasculature	3.98E-04			APP	1
Cell Death and Survival	apoptosis of cholinergic neurons	3.98E-04			APP	1
Cardiovascular Disease, Organismal Injury and Abnormalities, Tissue Morphology	area of fibrous plaque	3.98E-04			APP	1
Behavior, Nervous System Development and Function	associative memory	3.98E-04			APP	1
Neurological Disease, Organismal Injury and Abnormalities	astrocytosis of hippocampal CA1 region	3.98E-04			APP	1
Neurological Disease, Organismal Injury and Abnormalities	atrophy of white matter	3.98E-04			APP	1
Hereditary Disorder, Metabolic Disease, Neurological Disease, Psychological Disorders	autosomal recessive familial Alzheimer disease 1	3.98E-04			APP	1
Metabolic Disease, Neurological Disease	beta amyloidosis of cerebral neocortex	3.98E-04			APP	1
Metabolic Disease, Neurological Disease	beta amyloidosis of corpus callosum	3.98E-04			APP	1
Metabolic Disease, Neurological Disease	beta amyloidosis of hippocampus	3.98E-04			APP	1
Metabolic Disease, Neurological Disease	beta amyloidosis of leptomeningeal vessel	3.98E-04			APP	1
Cellular Assembly and Organization	binding of amyloid fibrils	3.98E-04			APP	1
Cellular Growth and Proliferation, Nervous System Development and Function	blockade of hippocampal neurons	3.98E-04			APP	1
Cellular Assembly and Organization, Cellular Compromise, Cellular Function and Maintenance	breakdown of microtubules	3.98E-04			APP	1
Cell Death and Survival, Skeletal and Muscular System Development and Function	cell viability of HCSM cells	3.98E-04			APP	1
Cardiovascular Disease, Metabolic Disease, Neurological Disease, Psychological Disorders	cerebral amyloid angiopathy of leptomeningeal vessel	3.98E-04			APP	1
Cell Death and Survival, Cellular Compromise	cytotoxicity of pheochromocytoma cell lines	3.98E-04			APP	1
Cellular Compromise	damage of pheochromocytoma cell lines	3.98E-04			APP	1
Cellular Compromise, Tissue Morphology	degeneration of endothelial cells	3.98E-04			APP	1
Neurological Disease, Organismal Injury and Abnormalities	degeneration of entorhinal area	3.98E-04			APP	1
Cellular Compromise	destabilization of actin filaments	3.98E-04			APP	1
Cardiovascular Disease, Organismal Injury and Abnormalities	development of fatty lesion	3.98E-04			APP	1
Cellular Assembly and Organization, Neurological Disease	disaggregation of amyloid fibrils	3.98E-04			APP	1
Cellular Assembly and Organization, Cellular Compromise	disruption of DMPC vesicles	3.98E-04			APP	1
Cell Cycle, Nervous System Development and Function	entry into S phase of cortical neurons	3.98E-04			APP	1
Cellular Development, Cellular Growth and Proliferation, Hepatic System Development and Function, Tissue Development, Tissue Morphology	expansion of hepatic progenitor cells	3.98E-04			CUL3	1
Cellular Assembly and Organization, Tissue Development	formation of protofibrils	3.98E-04			APP	1
Cellular Assembly and Organization	generation of tau filament	3.98E-04			APP	1
Cell-To-Cell Signaling and Interaction, Cellular Growth and Proliferation, Nervous System Development and Function	hyperexcitation of hippocampal neurons	3.98E-04			APP	1
Cell-To-Cell Signaling and Interaction, Cellular Growth and Proliferation, Nervous System Development and Function	hyperexcitation of pyramidal neurons	3.98E-04			APP	1
Developmental Disorder, Hematological Disease, Immunological Disease, Neurological Disease	hypertrophy of microglia	3.98E-04			APP	1
Infectious Disease	infection by herpes simplex virus	3.98E-04			APP	1
Nervous System Development and Function	mass of forebrain	3.98E-04			APP	1
Inflammatory Disease, Inflammatory Response, Neurological Disease	meningoencephalitis	3.98E-04			APP	1
Neurological Disease, Organismal Injury and Abnormalities	microhemorrhage of hippocampus	3.98E-04			APP	1
Nervous System Development and Function	neuroprotection of pheochromocytoma cell lines	3.98E-04			APP	1
Nervous System Development and Function	neuropsychological performance	3.98E-04			APP	1
RNA Post-Transcriptional Modification	oxidation of RNA	3.98E-04			APP	1
Cellular Compromise	oxidative stress response of blood cells	3.98E-04			APP	1
Neurological Disease, Organismal Injury and Abnormalities	pathogenesis of medulla oblongata	3.98E-04			APP	1
Cell Death and Survival, Cellular Compromise	pyknosis of nucleus	3.98E-04			APP	1
Nervous System Development and Function, Tissue Morphology	quantity of corticohippocampal neurons	3.98E-04			APP	1
Nervous System Development and Function, Tissue Morphology	quantity of inhibitory interneurons	3.98E-04			APP	1
Nervous System Development and Function, Tissue Morphology	quantity of neocortical neurons	3.98E-04			APP	1
Cell-To-Cell Signaling and Interaction, Cellular Assembly and Organization, Nervous System Development and Function, Tissue Development	quantity of neuromuscular synapse	3.98E-04			APP	1
Cellular Assembly and Organization	quantity of senile plaques	3.98E-04			APP	1
Cellular Function and Maintenance	receptor-mediated endocytosis by cortical neurons	3.98E-04			APP	1
Behavior	response learning	3.98E-04			APP	1
Cell-To-Cell Signaling and Interaction, Nervous System Development and Function	response of hippocampal neurons	3.98E-04			APP	1
Cardiovascular Disease, Organismal Injury and Abnormalities	retraction of fibrin clot	3.98E-04			APP	1
Cell Morphology	shape change of mushroom spine	3.98E-04			APP	1
Nervous System Development and Function	size of hippocampal commissure	3.98E-04			APP	1
Cell Signaling, Vitamin and Mineral Metabolism	stabilization of Ca2+	3.98E-04			APP	1
Cell Morphology, Cell-To-Cell Signaling and Interaction, Cellular Assembly and Organization, Nervous System Development and Function	structure of synapse	3.98E-04			APP	1
Cell-To-Cell Signaling and Interaction	targeting of T lymphocytes	3.98E-04			APP	1
Cellular Assembly and Organization	trafficking of dense-core vesicles	3.98E-04			APP	1
Cellular Function and Maintenance	uptake of bone marrow cells	3.98E-04			APP	1
Nervous System Development and Function, Organ Morphology	volume of dentate gyrus	3.98E-04			APP	1
Cell Morphology, Organ Morphology, Skeletal and Muscular System Development and Function, Tissue Morphology	morphology of muscle cells	4.78E-04			APP,SIRT7	2
Cell Cycle, Cellular Movement	cytokinesis	5.95E-04			APP,CUL3	2
Cell Morphology, Cellular Assembly and Organization, Neurological Disease	area of amyloid fibrils	5.97E-04			APP	1
Cellular Compromise, Neurological Disease, Organismal Injury and Abnormalities	atrophy of dendrites	5.97E-04			APP	1
Gene Expression	binding of HIF-1 response element	5.97E-04			APP	1
Lipid Metabolism, Small Molecule Biochemistry	binding of cholesterol	5.97E-04			APP	1
Cell Signaling, Small Molecule Biochemistry	concentration of nitric oxide	5.97E-04			APP	1
Behavior	contextual learning	5.97E-04			APP	1
Cellular Compromise, Neurological Disease, Organismal Injury and Abnormalities	damage of dendrites	5.97E-04			APP	1
Cell Death and Survival, Cellular Compromise, Neurological Disease, Tissue Morphology	dark cell degeneration of neurons	5.97E-04			APP	1
Ophthalmic Disease, Organismal Injury and Abnormalities	degeneration of lens	5.97E-04			APP	1
Cellular Compromise	degeneration of neuroblastoma cell lines	5.97E-04			APP	1
Cell-To-Cell Signaling and Interaction	degradation of synapse	5.97E-04			APP	1
Tissue Morphology	density of microglia	5.97E-04			APP	1
Cellular Assembly and Organization, Nervous System Development and Function	density of presynaptic terminals	5.97E-04			APP	1
Cell Cycle, Nervous System Development and Function	entry into cell cycle progression of cortical neurons	5.97E-04			APP	1
Behavior, Nervous System Development and Function	episodic memory	5.97E-04			APP	1
Cardiovascular System Development and Function, Cellular Function and Maintenance, Cellular Growth and Proliferation	formation of microvascular endothelial cells	5.97E-04			APP	1
Cellular Compromise	fragmentation of nuclear envelope	5.97E-04			APP	1
Cellular Assembly and Organization	fusion of small unilamellar vesicles	5.97E-04			APP	1
Cellular Assembly and Organization	generation of amyloid-beta plaques	5.97E-04			APP	1
Nervous System Development and Function	gliogenesis	5.97E-04			APP	1
Neurological Disease, Organismal Injury and Abnormalities	gliosis of frontal cortex	5.97E-04			APP	1
Neurological Disease	granulovacuolar degeneration of neurons	5.97E-04			APP	1
Connective Tissue Disorders, Hematological Disease, Hereditary Disorder	gray platelet syndrome	5.97E-04			APP	1
Cellular Movement	infiltration by astrocytes	5.97E-04			APP	1
Inflammatory Disease, Neurological Disease	inflammatory disorder of cerebellum	5.97E-04			APP	1
Cell-To-Cell Signaling and Interaction, Inflammatory Response	inflammatory response of microglia	5.97E-04			APP	1
Neurological Disease, Organismal Injury and Abnormalities	microgliosis of brain	5.97E-04			APP	1
Cellular Movement	migration of cortical precursor cells	5.97E-04			APP	1
Neurological Disease, Organismal Injury and Abnormalities	neurodegeneration of dentate gyrus	5.97E-04			APP	1
Neurological Disease, Organismal Injury and Abnormalities	neurodegeneration of frontal cortex	5.97E-04			APP	1
Neurological Disease	neurological disorder of subiculum	5.97E-04			APP	1
Cellular Compromise	oxidative stress response of neurons	5.97E-04			APP	1
Neurological Disease	progressive paralysis	5.97E-04			APP	1
Cell Death and Survival	pyknosis of neurons	5.97E-04			APP	1
Nervous System Development and Function, Tissue Morphology	quantity of CA1 neuron	5.97E-04			APP	1
Small Molecule Biochemistry	reduction of Cu2+	5.97E-04			APP	1
Inflammatory Disease, Inflammatory Response, Neurological Disease	swelling of neurites	5.97E-04			APP	1
Neurological Disease	synaptic dysfunction	5.97E-04			APP	1
Cell-To-Cell Signaling and Interaction, Nervous System Development and Function	synaptic transmission of muscle	5.97E-04			APP	1
Cell-To-Cell Signaling and Interaction	targeting of macrophages	5.97E-04			APP	1
Neurological Disease, Psychological Disorders	tauopathy of amygdala	5.97E-04			APP	1
Cellular Movement, Hematological System Development and Function, Immune Cell Trafficking, Inflammatory Response	transmigration of peripheral blood monocytes	5.97E-04			APP	1
Cardiovascular System Development and Function	vasoconstriction of middle cerebral artery	5.97E-04			APP	1
Organismal Survival	organismal death	6.90E-04		0.023	APP,CUL3,SIRT7,UBC	4
Developmental Disorder, Hereditary Disorder, Metabolic Disease, Neurological Disease, Psychological Disorders	Alzheimers disease type 3	7.96E-04			APP	1
Infectious Disease, Neurological Disease, Psychological Disorders, Skeletal and Muscular Disorders	Creutzfeldt-Jakob disease	7.96E-04			APP	1
Metabolic Disease, Neurological Disease, Psychological Disorders	advanced stage Alzheimer's disease	7.96E-04			APP	1
Cell Death and Survival	apoptosis of microvascular smooth muscle cells	7.96E-04			APP	1
Cellular Function and Maintenance	clearance by phagocytes	7.96E-04			APP	1
Behavior, Nervous System Development and Function	contextual fear memory	7.96E-04			APP	1
Cell Death and Survival, Cellular Compromise, Neurological Disease, Tissue Morphology	degeneration of dendrites	7.96E-04			APP	1
Cellular Compromise, Organismal Injury and Abnormalities, Skeletal and Muscular Disorders, Tissue Morphology	degeneration of myofibrils	7.96E-04			APP	1
Cellular Compromise, Organismal Injury and Abnormalities, Skeletal and Muscular Disorders, Tissue Morphology	degeneration of smooth muscle cells	7.96E-04			APP	1
Cellular Assembly and Organization, Neurological Disease, Organismal Development, Tissue Development	delay in formation of amyloid fibrils	7.96E-04			APP	1
Cellular Assembly and Organization, Neurological Disease	deposition of senile plaques	7.96E-04			APP	1
Developmental Disorder, Neurological Disease	dysplasia of cerebral cortex	7.96E-04			APP	1
Developmental Disorder, Neurological Disease	dystrophy of axons	7.96E-04			APP	1
Cell-mediated Immune Response, Cellular Movement, Hematological System Development and Function, Immune Cell Trafficking	infiltration by cytotoxic T cells	7.96E-04			APP	1
Cellular Assembly and Organization	leakage of lysosome	7.96E-04			APP	1
Cellular Assembly and Organization	modification of actin cytoskeleton	7.96E-04			APP	1
Behavior	novel object recognition learning	7.96E-04			APP	1
Neurological Disease	progressive cognitive impairment	7.96E-04			APP	1
Endocrine System Development and Function, Lipid Metabolism, Molecular Transport, Small Molecule Biochemistry	quantity of pregnenolone	7.96E-04			APP	1
Neurological Disease	severe cognitive impairment	7.96E-04			APP	1
Behavior	spontaneous alternation behavior	7.96E-04			APP	1
Organ Morphology, Skeletal and Muscular System Development and Function	surface area of bone	7.96E-04			APP	1
Lipid Metabolism, Small Molecule Biochemistry	synthesis of docosahexaenoic acid	7.96E-04			APP	1
Lipid Metabolism, Small Molecule Biochemistry	synthesis of ganglioside GD3	7.96E-04			APP	1
Neurological Disease, Psychological Disorders	tauopathy of hippocampus	7.96E-04			APP	1
Organ Morphology, Skeletal and Muscular System Development and Function	volume of vertebrae	7.96E-04			APP	1
Cell Signaling, Vitamin and Mineral Metabolism	activation of Ca2+	9.95E-04			APP	1
Cell-To-Cell Signaling and Interaction, Skeletal and Muscular System Development and Function, Tissue Development	adhesion of vascular smooth muscle cells	9.95E-04			APP	1
Infectious Disease	attachment of HIV-1	9.95E-04			APP	1
Cell Death and Survival	cell death of cerebral endothelial cells	9.95E-04			APP	1
Cell-To-Cell Signaling and Interaction, Inflammatory Response, Nervous System Development and Function	cytotoxic reaction of neurons	9.95E-04			APP	1
Cellular Compromise, Neurological Disease	degeneration of neuroglia	9.95E-04			APP	1
Cell Death and Survival, Cell-To-Cell Signaling and Interaction, Cellular Compromise, Neurological Disease, Tissue Development, Tissue Morphology	degeneration of synapse	9.95E-04			APP	1
Cellular Function and Maintenance	endocytosis by hippocampal neurons	9.95E-04			APP	1
Cell Morphology	fluidity of plasma membrane	9.95E-04			APP	1
Cellular Assembly and Organization, Neurological Disease, Organismal Development, Tissue Development	formation of senile plaques	9.95E-04			APP	1
Behavior	freezing behavior	9.95E-04			APP	1
Embryonic Development, Organismal Development, Skeletal and Muscular System Development and Function	growth of limb	9.95E-04			APP	1
Inflammatory Disease, Inflammatory Response, Neurological Disease	inflammation of cerebral cortex	9.95E-04			APP	1
Cellular Compromise, Neurological Disease, Organismal Injury and Abnormalities	injury of hippocampal neurons	9.95E-04			APP	1
Hereditary Disorder, Metabolic Disease, Organismal Injury and Abnormalities, Renal and Urological Disease	pseudohypoaldosteronism type II	9.95E-04			CUL3	1
Cellular Assembly and Organization	quantity of neurofibrillary tangles	9.95E-04			APP	1
Cellular Assembly and Organization, Nervous System Development and Function	quantity of presynaptic terminals	9.95E-04			APP	1
Nervous System Development and Function, Tissue Morphology	quantity of reactive astrocytes	9.95E-04			APP	1
Nervous System Development and Function	rapid eye movement sleep	9.95E-04			APP	1
Cell-To-Cell Signaling and Interaction, Nervous System Development and Function	response of cortical neurons	9.95E-04			APP	1
Cell Death and Survival, Hematological System Development and Function, Nervous System Development and Function	survival of microglia	9.95E-04			APP	1
Connective Tissue Development and Function, Organismal Development, Tissue Morphology	volume of blood	9.95E-04			APP	1
Cell Cycle	senescence of cells	9.99E-04			APP,UBC	2
Cardiovascular System Development and Function, Organismal Development, Tissue Morphology	morphology of cardiovascular tissue	1.01E-03			APP,SIRT7	2
Cell Cycle	cell cycle progression	1.19E-03			APP,CUL3,UBC	3
Cell Signaling, Small Molecule Biochemistry	bioavailability of nitric oxide	1.19E-03			APP	1
Lipid Metabolism, Small Molecule Biochemistry	damage of lipid	1.19E-03			APP	1
Cell-To-Cell Signaling and Interaction, Cellular Compromise, Neurological Disease, Organismal Injury and Abnormalities	damage of synapse	1.19E-03			APP	1
Cardiovascular Disease, Tissue Morphology	disruption of blood vessel	1.19E-03			APP	1
Cellular Compromise, DNA Replication, Recombination, and Repair	fragmentation of chromatin	1.19E-03			APP	1
Hematological Disease	hyperhomocysteinemia	1.19E-03			APP	1
Developmental Disorder, Neurological Disease	hypertrophy of astrocytes	1.19E-03			APP	1
Molecular Transport	leakage of H+	1.19E-03			APP	1
Cell Death and Survival, Nervous System Development and Function, Tissue Morphology	loss of cholinergic neurons	1.19E-03			APP	1
Metabolic Disease, Neurological Disease, Psychological Disorders	mild Alzheimer's disease	1.19E-03			APP	1
Cell Death and Survival, Cellular Compromise, Neurological Disease, Tissue Morphology	neurodegeneration of cholinergic neurons	1.19E-03			APP	1
Neurological Disease, Organismal Injury and Abnormalities	neurodegeneration of hippocampal CA1 region	1.19E-03			APP	1
Inflammatory Disease, Inflammatory Response, Neurological Disease	neuroinflammation of brain	1.19E-03			APP	1
Energy Production, Lipid Metabolism, Small Molecule Biochemistry	oxidation of cholesterol	1.19E-03			APP	1
Lipid Metabolism, Molecular Transport, Small Molecule Biochemistry	quantity of ganglioside GD3	1.19E-03			APP	1
Carbohydrate Metabolism	quantity of myo-inositol	1.19E-03			APP	1
Cell Morphology, Cell-To-Cell Signaling and Interaction, Cellular Assembly and Organization	size of synapse	1.19E-03			APP	1
Amino Acid Metabolism, Molecular Transport, Small Molecule Biochemistry	uptake of L-aspartic acid	1.19E-03			APP	1
Cell Cycle	S phase	1.28E-03			APP,CUL3	2
Cell Death and Survival	apoptosis of muscle cells	1.33E-03			APP,SIRT7	2
Cellular Assembly and Organization, Nervous System Development and Function	accumulation of neurofilaments	1.39E-03			APP	1
Behavior	animal rolling	1.39E-03			APP	1
Cell-To-Cell Signaling and Interaction, Hematological System Development and Function, Immune Cell Trafficking, Inflammatory Response, Nervous System Development and Function, Tissue Development	binding of microglia	1.39E-03			APP	1
Cardiovascular System Development and Function, Organismal Development	development of vein	1.39E-03			APP	1
Neurological Disease, Organismal Injury and Abnormalities	gliosis of cerebellum	1.39E-03			APP	1
Cellular Function and Maintenance	movement of mitochondria	1.39E-03			APP	1
Cellular Development, Cellular Growth and Proliferation, Embryonic Development, Nervous System Development and Function, Organ Development, Organismal Development, Tissue Development	neurogenesis of neural precursor cells	1.39E-03			APP	1
Nervous System Development and Function, Tissue Morphology	quantity of Cajal-Retzius neurons	1.39E-03			APP	1
Cellular Assembly and Organization	quantity of autophagic vacuoles	1.39E-03			APP	1
Lipid Metabolism, Molecular Transport, Small Molecule Biochemistry	redistribution of cholesterol	1.39E-03			APP	1
Drug Metabolism, Molecular Transport	release of glutathione	1.39E-03			APP	1
Molecular Transport, Small Molecule Biochemistry	release of nitrite	1.39E-03			APP	1
Free Radical Scavenging, Molecular Transport	secretion of reactive oxygen species	1.39E-03			APP	1
Cell-To-Cell Signaling and Interaction, Small Molecule Biochemistry	synthesis of acetylcholine	1.39E-03			APP	1
Cellular Movement	transmigration of leukemia cell lines	1.39E-03			APP	1
Cellular Assembly and Organization, Neurological Disease	accumulation of amyloid-beta plaques	1.59E-03			APP	1
Free Radical Scavenging, Molecular Transport	accumulation of hydrogen peroxide	1.59E-03			APP	1
Cell-To-Cell Signaling and Interaction, Nervous System Development and Function	activation of nervous tissue cell lines	1.59E-03			APP	1
Post-Translational Modification	carbonylation of protein	1.59E-03			APP	1
Cell Signaling, Vitamin and Mineral Metabolism	clearance of Ca2+	1.59E-03			APP	1
Cell Morphology, Cell-To-Cell Signaling and Interaction, Cellular Function and Maintenance, Nervous System Development and Function	depolarization of pyramidal neurons	1.59E-03			APP	1
Cellular Compromise, Neurological Disease, Organismal Injury and Abnormalities	dysfunction of neurons	1.59E-03			APP	1
Cell Signaling, Small Molecule Biochemistry, Vitamin and Mineral Metabolism	induction of Ca2+	1.59E-03			APP	1
Cell Death and Survival, Cellular Compromise, Neurological Disease, Organismal Injury and Abnormalities, Tissue Morphology	neurodegeneration of cortical neurons	1.59E-03			APP	1
Neurological Disease, Organismal Injury and Abnormalities	neurodegeneration of hippocampal CA3 region	1.59E-03			APP	1
Cellular Development, Embryonic Development, Nervous System Development and Function, Organismal Development, Tissue Development	neurogenesis of neural stem cells	1.59E-03			APP	1
Nervous System Development and Function	protection of hippocampal neurons	1.59E-03			APP	1
Nervous System Development and Function	size of anterior commissure	1.59E-03			APP	1
Cell-To-Cell Signaling and Interaction, Molecular Transport, Small Molecule Biochemistry	uptake of choline	1.59E-03			APP	1
Embryonic Development, Tissue Morphology	abnormal morphology of extraembryonic ectoderm	1.79E-03			CUL3	1
Cellular Compromise	acidification of lysosome	1.79E-03			APP	1
Embryonic Development, Organismal Development	cleavage of embryo	1.79E-03			CUL3	1
Amino Acid Metabolism, Molecular Transport, Small Molecule Biochemistry	concentration of phosphocreatine	1.79E-03			APP	1
Protein Degradation, Protein Synthesis	damage of protein	1.79E-03			APP	1
Cellular Compromise, Tissue Morphology	degeneration of fibroblasts	1.79E-03			APP	1
Cell Morphology, Cellular Assembly and Organization	enlargement of early endosomes	1.79E-03			APP	1
Cellular Assembly and Organization, Neurological Disease, Organismal Development, Tissue Development	formation of amyloid-beta plaques	1.79E-03			APP	1
Cellular Movement, Hematological System Development and Function, Immune Cell Trafficking, Inflammatory Response	infiltration by microglia	1.79E-03			APP	1
Cell Signaling, Vitamin and Mineral Metabolism	leakage of Ca2+	1.79E-03			APP	1
Cell Death and Survival	necrosis of skeletal muscle cells	1.79E-03			APP	1
Cell Death and Survival, Cellular Compromise, Neurological Disease, Organismal Injury and Abnormalities, Tissue Morphology	neurodegeneration of pyramidal neurons	1.79E-03			APP	1
Cell-To-Cell Signaling and Interaction, Cellular Movement, Hematological System Development and Function, Immune Cell Trafficking, Nervous System Development and Function	recruitment of microglia	1.79E-03			APP	1
Molecular Transport, Small Molecule Biochemistry	release of lactic acid	1.79E-03			APP	1
Cell Morphology, Embryonic Development	remodeling of neurons	1.79E-03			APP	1
Cell Morphology, Hepatic System Development and Function	size of hepatocytes	1.79E-03			CUL3	1
Cell-To-Cell Signaling and Interaction, Cellular Assembly and Organization, Cellular Development, Cellular Function and Maintenance, Nervous System Development and Function, Tissue Development	synaptogenesis of neurons	1.79E-03			APP	1
Tissue Morphology	thickening of basement membrane	1.79E-03			APP	1
Post-Translational Modification	tyrosine nitration of protein	1.79E-03			APP	1
Neurological Disease, Psychological Disorders	amnesia	1.99E-03			APP	1
Cell Death and Survival	apoptosis of melanocytes	1.99E-03			APP	1
Cell Cycle	cell division of stem cells	1.99E-03			CUL3	1
Molecular Transport	export of heavy metal	1.99E-03			APP	1
Cellular Assembly and Organization, Cellular Compromise, Cellular Development, Nervous System Development and Function, Tissue Development	formation of neurofibrillary tangles	1.99E-03			APP	1
Infectious Disease	infection by Murine leukemia virus	1.99E-03			APP	1
Behavior, Nervous System Development and Function	olfactory discrimination	1.99E-03			APP	1
Cell Morphology, Cellular Assembly and Organization, Cellular Function and Maintenance	permeability of plasma membrane	1.99E-03			APP	1
Nervous System Development and Function	protection of cortical neurons	1.99E-03			APP	1
Free Radical Scavenging, Small Molecule Biochemistry	reduction of hydrogen peroxide	1.99E-03			APP	1
Cardiovascular System Development and Function, Organismal Development, Tissue Morphology	vasodilation of aortic ring tissue	1.99E-03			APP	1
Embryonic Development	size of embryo	2.17E-03			CUL3,UBC	2
Embryonic Development, Tissue Morphology	abnormal morphology of trophoectoderm	2.19E-03			CUL3	1
Cell Morphology, Cellular Function and Maintenance	autophagy of hepatoma cell lines	2.19E-03			APP	1
Cell-To-Cell Signaling and Interaction, Tissue Development	binding of extracellular matrix	2.19E-03			APP	1
Cell Death and Survival	cell death of germ cell tumor cell lines	2.19E-03			APP	1
Amino Acid Metabolism, Molecular Transport, Small Molecule Biochemistry	concentration of creatine	2.19E-03			APP	1
Cellular Assembly and Organization	density of neurites	2.19E-03			APP	1
Cell-To-Cell Signaling and Interaction, Inflammatory Response	immune response of splenocytes	2.19E-03			APP	1
Developmental Disorder, Neurological Disease	learning deficit	2.19E-03			APP	1
Cell Death and Survival, Nervous System Development and Function, Tissue Morphology	loss of pyramidal neurons	2.19E-03			APP	1
Cellular Assembly and Organization	opening of permeability transition pores	2.19E-03			APP	1
Carbohydrate Metabolism, Nucleic Acid Metabolism	pentose shunt	2.19E-03			APP	1
Cell Cycle, Hepatic System Development and Function	ploidy of hepatocytes	2.19E-03			CUL3	1
Cell-To-Cell Signaling and Interaction, Molecular Transport, Small Molecule Biochemistry	quantity of acetylcholine	2.19E-03			APP	1
Cellular Assembly and Organization	quantity of amyloid-beta plaques	2.19E-03			APP	1
Nervous System Development and Function, Tissue Morphology	quantity of cholinergic neurons	2.19E-03			APP	1
Cellular Assembly and Organization	remodeling of actin filaments	2.19E-03			APP	1
Cellular Assembly and Organization, Cellular Compromise, Nervous System Development and Function	retraction of dendrites	2.19E-03			APP	1
Cell-To-Cell Signaling and Interaction	signaling of neurons	2.19E-03			APP	1
Carbohydrate Metabolism	storage of glycogen	2.19E-03			APP	1
Cell Death and Survival	apoptosis of retinal ganglion cells	2.39E-03			APP	1
Cellular Movement, Nervous System Development and Function	chemotaxis of nervous tissue cell lines	2.39E-03			APP	1
Cardiovascular Disease, Organismal Injury and Abnormalities	dysfunction of endothelial tissue	2.39E-03			APP	1
Cardiovascular Disease, Cellular Compromise, Organismal Injury and Abnormalities	injury of endothelial cells	2.39E-03			APP	1
Tissue Morphology	quantity of neural stem cells	2.39E-03			APP	1
Lipid Metabolism, Molecular Transport, Small Molecule Biochemistry	release of cholesterol	2.39E-03			APP	1
Hematological System Development and Function, Tissue Morphology	quantity of myeloid cells	2.53E-03			APP,SIRT7	2
Behavior	active avoidance response	2.59E-03			APP	1
Cellular Assembly and Organization	density of mitochondria	2.59E-03			APP	1
Nervous System Development and Function, Tissue Morphology	density of neurons	2.59E-03			APP	1
Cellular Assembly and Organization, Neurological Disease	deposition of amyloid-beta plaques	2.59E-03			APP	1
Infectious Disease	entrance of HIV-1	2.59E-03			APP	1
Cellular Function and Maintenance, Small Molecule Biochemistry	homeostasis of Cu2+	2.59E-03			APP	1
Cell Morphology	modification of neurons	2.59E-03			APP	1
Cell Morphology, Organ Morphology, Skeletal and Muscular System Development and Function, Tissue Morphology	morphology of smooth muscle cells	2.59E-03			APP	1
Cell-To-Cell Signaling and Interaction, Cellular Function and Maintenance, Hematological System Development and Function, Inflammatory Response	phagocytosis by microglia	2.59E-03			APP	1
Cellular Development, Cellular Growth and Proliferation, Embryonic Development, Nervous System Development and Function, Organismal Development, Tissue Morphology	quantity of neuroblasts	2.59E-03			APP	1
Cellular Function and Maintenance, Nervous System Development and Function	regulation of neurons	2.59E-03			APP	1
Cell Cycle	senescence of endothelial cells	2.59E-03			APP	1
Cell Death and Survival	cell death	2.70E-03			APP,CUL3,SIRT7,UBC	4
Nervous System Development and Function	activation of hippocampus	2.78E-03			APP	1
Cellular Assembly and Organization, Cellular Function and Maintenance	depolarization of plasma membrane	2.78E-03			APP	1
Cellular Development, Cellular Growth and Proliferation, Embryonic Development, Nervous System Development and Function, Organ Development, Organismal Development, Tissue Development	development of hippocampal neurons	2.78E-03			APP	1
Organismal Injury and Abnormalities	hematoma	2.78E-03			APP	1
Cell-To-Cell Signaling and Interaction, Nervous System Development and Function	long-term potentiation of collateral synapses	2.78E-03			APP	1
Cell-To-Cell Signaling and Interaction	loss of synapse	2.78E-03			APP	1
Cellular Movement, Nervous System Development and Function	migration of astrocytes	2.78E-03			APP	1
Cell-To-Cell Signaling and Interaction	response of endothelial cells	2.78E-03			APP	1
Cell-To-Cell Signaling and Interaction, Nervous System Development and Function	synaptic transmission of hippocampal neurons	2.78E-03			APP	1
Cardiovascular System Development and Function, Cell Morphology, Cellular Development, Organismal Development, Tissue Development	tubulation of microvascular endothelial cells	2.78E-03			APP	1
Cellular Assembly and Organization	formation of cytoskeleton	2.85E-03			APP,CUL3	2
Cell Death and Survival	cell death of pyramidal neurons	2.98E-03			APP	1
Post-Translational Modification	deacetylation of protein	2.98E-03			SIRT7	1
Neurological Disease, Organismal Injury and Abnormalities	gliosis of astrocytes	2.98E-03			APP	1
Cell Death and Survival	killing of macrophages	2.98E-03			APP	1
Cell-To-Cell Signaling and Interaction, Nervous System Development and Function	long-term potentiation of hippocampal neurons	2.98E-03			APP	1
Tissue Morphology	quantity of goblet cells	2.98E-03			APP	1
Cell Signaling, Molecular Transport, Small Molecule Biochemistry	secretion of nitric oxide	2.98E-03			APP	1
Cell Morphology	size of cells	3.03E-03			APP,CUL3	2
Cellular Assembly and Organization	aggregation of membrane rafts	3.18E-03			APP	1
Developmental Disorder, Neurological Disease, Psychological Disorders	behavioral deficit	3.18E-03			APP	1
Cancer, Endocrine System Disorders, Organismal Injury and Abnormalities	benign cold thyroid nodule	3.18E-03			APP	1
Hematological System Development and Function, Organismal Functions	coagulation of plasma	3.18E-03			APP	1
Cellular Development, Hematological System Development and Function, Hematopoiesis, Tissue Development	differentiation of peripheral blood monocytes	3.18E-03			APP	1
Cellular Assembly and Organization, Cellular Compromise, Cellular Function and Maintenance	disruption of microtubules	3.18E-03			APP	1
Tissue Morphology	lack of amnion	3.18E-03			CUL3	1
Cell-To-Cell Signaling and Interaction, Nervous System Development and Function	posttetanic potentiation	3.18E-03			APP	1
Lipid Metabolism, Molecular Transport, Small Molecule Biochemistry	quantity of ganglioside GM3	3.18E-03			APP	1
Free Radical Scavenging, Lipid Metabolism, Molecular Transport, Small Molecule Biochemistry	quantity of lipid peroxide	3.18E-03			APP	1
Nervous System Development and Function, Tissue Morphology	quantity of neuronal progenitor cells	3.18E-03			APP	1
Cellular Assembly and Organization	activation of mitochondria	3.38E-03			APP	1
Cellular Assembly and Organization	aggregation of mitochondria	3.38E-03			APP	1
Cell Death and Survival	apoptosis of microglia	3.38E-03			APP	1
Cellular Movement, Hematological System Development and Function, Immune Cell Trafficking, Inflammatory Response, Nervous System Development and Function	chemotaxis of microglia	3.38E-03			APP	1
Cell Death and Survival, Cellular Compromise, Neurological Disease, Organismal Injury and Abnormalities, Tissue Morphology	neurodegeneration of hippocampal neurons	3.38E-03			APP	1
Cellular Compromise, Neurological Disease, Ophthalmic Disease, Organismal Injury and Abnormalities, Tissue Morphology	neurodegeneration of photoreceptors	3.38E-03			APP	1
Cell-To-Cell Signaling and Interaction, Cellular Function and Maintenance, Hematological System Development and Function, Inflammatory Response	phagocytosis of leukocyte cell lines	3.38E-03			APP	1
Nervous System Development and Function, Tissue Morphology	quantity of granule cells	3.38E-03			APP	1
Behavior, Nervous System Development and Function	working memory	3.38E-03			APP	1
Neurological Disease	seizures	3.47E-03			APP,UBC	2
Cellular Assembly and Organization, Tissue Development	formation of filaments	3.52E-03			APP,CUL3	2
Cellular Function and Maintenance	endocytosis by embryonic cell lines	3.58E-03			APP	1
Cellular Function and Maintenance	endocytosis by epithelial cell lines	3.58E-03			APP	1
Cell Death and Survival, Nervous System Development and Function, Tissue Morphology	loss of cortical neurons	3.58E-03			APP	1
Skeletal and Muscular Disorders	torticollis	3.58E-03			APP	1
Cell-To-Cell Signaling and Interaction, Cellular Assembly and Organization, Cellular Function and Maintenance, Nervous System Development and Function, Tissue Development	function of synapse	3.78E-03			APP	1
Nervous System Development and Function, Organ Morphology, Organismal Development	lack of corpus callosum	3.78E-03			APP	1
Cell-To-Cell Signaling and Interaction, Nervous System Development and Function	long term depression of hippocampal CA1 region	3.78E-03			APP	1
Nervous System Development and Function, Organ Morphology	size of corpus callosum	3.78E-03			APP	1
Gene Expression	transcription of rRNA	3.78E-03			SIRT7	1
Cellular Growth and Proliferation	proliferation of cells	3.87E-03		0.333	APP,CUL3,SIRT7,UBC	4
Nervous System Development and Function, Organ Morphology, Organismal Development	morphology of cerebral neocortex	3.98E-03			APP	1
Embryonic Development, Nervous System Development and Function, Organ Development, Organismal Development, Tissue Development	neurogenesis of dentate gyrus	3.98E-03			APP	1
Lipid Metabolism, Molecular Transport, Small Molecule Biochemistry	release of phospholipid	3.98E-03			APP	1
Tissue Morphology	abnormal morphology of disorganized extraembryonic tissue	4.17E-03			CUL3	1
Developmental Disorder, Hereditary Disorder, Metabolic Disease	lipofuscinosis	4.17E-03			SIRT7	1
Cell Death and Survival	apoptosis of monocytes	4.37E-03			APP	1
Cellular Movement, Hematological System Development and Function, Humoral Immune Response, Immune Cell Trafficking	infiltration of B lymphocytes	4.37E-03			APP	1
Cellular Compromise	permeability transition of mitochondria	4.37E-03			APP	1
Drug Metabolism, Molecular Transport	depletion of glutathione	4.57E-03			APP	1
Hematological System Development and Function, Nervous System Development and Function, Tissue Morphology	quantity of microglia	4.57E-03			APP	1
Free Radical Scavenging, Molecular Transport	release of superoxide	4.57E-03			APP	1
Cell-To-Cell Signaling and Interaction, Drug Metabolism, Small Molecule Biochemistry	synthesis of dopamine	4.57E-03			APP	1
Cell Death and Survival	cell death of pericytes	4.77E-03			APP	1
Cellular Movement, Embryonic Development	chemotaxis of embryonic cell lines	4.77E-03			APP	1
Cellular Movement, Hair and Skin Development and Function	chemotaxis of epithelial cell lines	4.77E-03			APP	1
Cell Morphology, Cellular Assembly and Organization, Cellular Development, Cellular Function and Maintenance, Embryonic Development, Nervous System Development and Function, Tissue Development, Tissue Morphology	morphology of dendritic spines	4.77E-03			APP	1
Cell Morphology, Cellular Assembly and Organization, Cellular Development, Cellular Function and Maintenance, Cellular Growth and Proliferation, Embryonic Development, Nervous System Development and Function, Tissue Development	outgrowth of dendrites	4.77E-03			APP	1
Carbohydrate Metabolism, Lipid Metabolism, Molecular Transport, Small Molecule Biochemistry	quantity of phosphatidylinositol 4,5-diphosphate	4.77E-03			APP	1
Developmental Disorder	Hypertrophy	4.88E-03			APP,SIRT7	2
Nervous System Development and Function, Organ Morphology, Organismal Development	abnormal morphology of commissure	4.97E-03			APP	1
Lipid Metabolism, Small Molecule Biochemistry	binding of phospholipid	4.97E-03			APP	1
Cellular Assembly and Organization, Cellular Function and Maintenance	depolarization of mitochondrial membrane	4.97E-03			APP	1
Behavior, Nervous System Development and Function	object recognition memory	4.97E-03			APP	1
Post-Translational Modification, Protein Degradation	oxidation of protein	4.97E-03			APP	1
Organismal Development, Tissue Morphology	abnormality of trophoblast giant cells	5.17E-03			CUL3	1
Cell Morphology, Nervous System Development and Function	length of dendrites	5.17E-03			APP	1
Post-Translational Modification	mono-ubiquitination of protein	5.17E-03			CUL3	1
Small Molecule Biochemistry	synthesis of heme	5.17E-03			APP	1
Cardiovascular Disease, Neurological Disease, Psychological Disorders	vascular dementia	5.17E-03			APP	1
Cell Death and Survival	apoptosis of hippocampal neurons	5.36E-03			APP	1
Cardiovascular System Development and Function, Nervous System Development and Function, Organ Morphology	permeability of blood-brain barrier	5.36E-03			APP	1
Behavior	swimming behavior	5.36E-03			APP	1
Lipid Metabolism, Molecular Transport, Small Molecule Biochemistry	concentration of sphingomyelin	5.56E-03			APP	1
Cellular Function and Maintenance	endocytosis by kidney cell lines	5.56E-03			APP	1
Carbohydrate Metabolism, Lipid Metabolism, Small Molecule Biochemistry	exposure of phosphatidylserine	5.56E-03			APP	1
Neurological Disease, Organismal Injury and Abnormalities, Psychological Disorders	frontotemporal dementia	5.56E-03			APP	1
Cellular Function and Maintenance	hyperpolarization of membrane	5.56E-03			APP	1
Cancer, Cell Death and Survival, Tumor Morphology	cell death of neuroblastoma cells	5.96E-03			APP	1
Cell Death and Survival, Nervous System Development and Function	cell viability of nervous tissue cell lines	5.96E-03			APP	1
Cellular Movement, Renal and Urological System Development and Function	chemotaxis of kidney cell lines	5.96E-03			APP	1
Cell Morphology, Cellular Function and Maintenance, DNA Replication, Recombination, and Repair	double-stranded DNA break repair of tumor cell lines	5.96E-03			APP	1
Embryonic Development, Organismal Development	gastrulation of embryo	5.96E-03			CUL3	1
Behavior, Nervous System Development and Function	memory consolidation	5.96E-03			APP	1
RNA Post-Transcriptional Modification	polyadenylation of mRNA	5.96E-03			APP	1
Carbohydrate Metabolism, Molecular Transport, Small Molecule Biochemistry	transport of 2-deoxyglucose	5.96E-03			APP	1
Cell Death and Survival	cell death of cerebellar granule cell	6.16E-03			APP	1
Cell Death and Survival, Nervous System Development and Function	cell viability of hippocampal neurons	6.16E-03			APP	1
Neurological Disease, Psychological Disorders, Skeletal and Muscular Disorders	lewy body disease	6.16E-03			APP	1
Cell Morphology, Cellular Assembly and Organization	morphology of filaments	6.16E-03			APP	1
Cell-To-Cell Signaling and Interaction, Molecular Transport, Small Molecule Biochemistry	release of acetylcholine	6.16E-03			APP	1
Cellular Assembly and Organization, Cellular Compromise	disruption of cytoskeleton	6.36E-03			APP	1
Free Radical Scavenging, Small Molecule Biochemistry	generation of hydrogen peroxide	6.36E-03			APP	1
Metabolic Disease, Neurological Disease, Psychological Disorders	nonfamilial Alzheimer's disease	6.36E-03			APP	1
Cell-To-Cell Signaling and Interaction, Cellular Assembly and Organization, Nervous System Development and Function, Tissue Development	density of synapse	6.55E-03			APP	1
Cardiovascular System Development and Function, Organismal Development	formation of capillary vessel	6.55E-03			APP	1
Neurological Disease	loss of neurites	6.55E-03			APP	1
Cell Death and Survival	apoptosis of microvascular endothelial cells	6.75E-03			APP	1
Cell-To-Cell Signaling and Interaction	binding of lymphoma cell lines	6.75E-03			APP	1
Amino Acid Metabolism, Molecular Transport, Small Molecule Biochemistry	concentration of L-glutamic acid	6.75E-03			APP	1
Neurological Disease	memory deficits	6.75E-03			APP	1
Cellular Function and Maintenance	respiration of mitochondria	6.75E-03			APP	1
Cell-To-Cell Signaling and Interaction, Cellular Growth and Proliferation, Hematological System Development and Function, Inflammatory Response	stimulation of macrophages	6.75E-03			APP	1
Carbohydrate Metabolism, Small Molecule Biochemistry	utilization of D-glucose	6.75E-03			APP	1
Cell Morphology, Cell-To-Cell Signaling and Interaction, Nervous System Development and Function, Tissue Morphology	abnormal morphology of neuromuscular synapse	6.95E-03			APP	1
Cellular Assembly and Organization	formation of cytoplasmic aggregates	6.95E-03			APP	1
Energy Production, Molecular Transport, Nucleic Acid Metabolism, Small Molecule Biochemistry	release of ATP	6.95E-03			APP	1
Cell Death and Survival	cell death of astrocytes	7.15E-03			APP	1
Cell Death and Survival	cell viability of pheochromocytoma cell lines	7.15E-03			APP	1
Cellular Compromise	fragmentation of mitochondria	7.15E-03			APP	1
Gene Expression	binding of STAT binding site	7.35E-03			APP	1
Lipid Metabolism, Small Molecule Biochemistry	esterification of cholesterol	7.35E-03			APP	1
Inflammatory Disease	inclusion body myositis	7.35E-03			APP	1
Dermatological Diseases and Conditions, Developmental Disorder, Hereditary Disorder, Metabolic Disease	premature aging	7.35E-03			SIRT7	1
Cellular Assembly and Organization	accumulation of vesicles	7.54E-03			APP	1
Lipid Metabolism, Molecular Transport, Small Molecule Biochemistry	concentration of cholesterol ester	7.54E-03			APP	1
Cellular Compromise	fragmentation of Golgi apparatus	7.54E-03			APP	1
Cellular Movement	migration of fibrosarcoma cell lines	7.54E-03			APP	1
Behavior, Nervous System Development and Function	passive avoidance learning	7.54E-03			APP	1
Cell Death and Survival, Nervous System Development and Function	cell viability of cortical neurons	7.74E-03			APP	1
Cell Death and Survival	cytolysis of red blood cells	7.74E-03			APP	1
Cell Death and Survival, Cellular Compromise	fragmentation of nucleus	7.74E-03			APP	1
Neurological Disease	mild cognitive impairment	7.74E-03			APP	1
Neurological Disease	multiple system atrophy	7.74E-03			APP	1
Protein Degradation, Protein Synthesis	catabolism of protein	7.86E-03			APP,UBC	2
Cell Cycle, Connective Tissue Development and Function	S phase of fibroblasts	7.94E-03			CUL3	1
Cell Death and Survival	apoptosis of hybrid cells	7.94E-03			APP	1
Cellular Assembly and Organization	formation of lysosome	7.94E-03			APP	1
Cell Death and Survival	apoptosis of oligodendrocytes	8.14E-03			APP	1
Molecular Transport, Nucleic Acid Metabolism, Small Molecule Biochemistry	concentration of cyclic GMP	8.14E-03			APP	1
Cellular Assembly and Organization, Nervous System Development and Function	quantity of dendritic spines	8.14E-03			APP	1
Cell Morphology	morphology of cells	8.25E-03			APP,CUL3,SIRT7	3
DNA Replication, Recombination, and Repair, Developmental Disorder, Hereditary Disorder	Down's syndrome	8.53E-03			APP	1
Cardiovascular Disease	atherosclerosis of aorta	8.53E-03			APP	1
Cellular Assembly and Organization, Cellular Function and Maintenance, Skeletal and Muscular System Development and Function, Tissue Morphology	quantity of smooth muscle cells	8.53E-03			APP	1
Cellular Assembly and Organization, Nervous System Development and Function	quantity of synaptic vesicles	8.53E-03			APP	1
Cell-To-Cell Signaling and Interaction, Hematological System Development and Function	activation of leukocyte cell lines	8.93E-03			APP	1
Cell-To-Cell Signaling and Interaction, Nervous System Development and Function	long-term potentiation of hippocampal CA1 region	8.93E-03			APP	1
Cell Signaling, Molecular Transport, Vitamin and Mineral Metabolism	accumulation of Ca2+	9.13E-03			APP	1
Cell Death and Survival	cell death of sympathetic neuron	9.13E-03			APP	1
Cellular Development	differentiation of neuroblastoma cell lines	9.13E-03			APP	1
