# Supplementary material for: Identification of network-based biomarkers of cardioembolic stroke using a systems biology approach with time series data
Source: BMC Syst Biol. 2015 Dec 9;9(Suppl 6):S4. doi: 10.1186/1752-0509-9-S6-S4 (PMC4674888; doi:10.1186/1752-0509-9-S6-S4)
Supplement: Additional file 4 — The diseases and functional annotation from IPA. (*.zip). [file 1752-0509-9-S6-S4-S4.zip › 1752-0509-9-SX-S4-S4-new/3hr_Disease_Function.txt]

© 2000-2015 QIAGEN. All rights reserved.
Categories	Diseases or Functions Annotation	p-Value	Predicted Activation State	Activation z-score	Molecules	# Molecules
Embryonic Development	size of embryo	6.94E-05			CUL3,TTN,UBC	3
Embryonic Development, Organismal Development	gastrulation	9.92E-05			CUL3,RNF2	2
Cell Cycle	abnormal cell cycle	1.19E-04			CUL3,UBC	2
Hereditary Disorder, Skeletal and Muscular Disorders	Edstrom myopathy	2.49E-04			TTN	1
Cardiovascular Disease, Hereditary Disorder, Organismal Injury and Abnormalities	dilated cardiomyopathy 1g	2.49E-04			TTN	1
Cardiovascular Disease, Developmental Disorder, Hereditary Disorder, Organismal Injury and Abnormalities, Skeletal and Muscular Disorders	early-onset myopathy with fatal cardiomyopathy	2.49E-04			TTN	1
Cardiovascular Disease, Hereditary Disorder, Organismal Injury and Abnormalities, Skeletal and Muscular Disorders	familial hypertrophic cardiomyopathy type 9	2.49E-04			TTN	1
Developmental Disorder, Hereditary Disorder, Skeletal and Muscular Disorders	limb-girdle muscular dystrophy type 2j	2.49E-04			TTN	1
Developmental Disorder, Hereditary Disorder, Skeletal and Muscular Disorders	tardive tibial muscular dystrophy	2.49E-04			TTN	1
Organismal Development	abnormal morphology of blastocyst	3.21E-04			CUL3,RNF2	2
Cardiovascular System Development and Function, Hematological System Development and Function	diastolic filling velocity	4.98E-04			TTN	1
Cellular Development, Cellular Growth and Proliferation, Hepatic System Development and Function, Tissue Development, Tissue Morphology	expansion of hepatic progenitor cells	4.98E-04			CUL3	1
Cellular Development, Cellular Growth and Proliferation, Embryonic Development, Organ Development, Organismal Development, Skeletal and Muscular System Development and Function, Tissue Development	myogenesis of skeletal muscle cells	4.98E-04			TTN	1
Cell Morphology, Cellular Assembly and Organization, Skeletal and Muscular System Development and Function	structural integrity of m-bands	4.98E-04			TTN	1
Cell Morphology, Cellular Assembly and Organization, Skeletal and Muscular System Development and Function	structural integrity of myosin filaments	4.98E-04			TTN	1
Cell Morphology, Cellular Assembly and Organization, Skeletal and Muscular System Development and Function	structural integrity of sarcomere	7.46E-04			TTN	1
Embryonic Development, Organismal Development	arrest in gastrulation	9.95E-04			RNF2	1
Cellular Assembly and Organization	sliding of actin filaments	9.95E-04			TTN	1
Cell Morphology, Tissue Development	cellularity of bone marrow	1.24E-03			RNF2	1
Cellular Development, Cellular Growth and Proliferation, Embryonic Development, Organ Development, Organismal Development, Renal and Urological System Development and Function, Reproductive System Development and Function, Tissue Development	formation of primordial germ cells	1.24E-03			RNF2	1
Cellular Assembly and Organization, Cellular Development, Cellular Growth and Proliferation, Embryonic Development, Organ Development, Organismal Development, Skeletal and Muscular System Development and Function, Tissue Development	formation of thin filaments	1.24E-03			TTN	1
Hereditary Disorder, Metabolic Disease, Organismal Injury and Abnormalities, Renal and Urological Disease	pseudohypoaldosteronism type II	1.24E-03			CUL3	1
Cancer, Skeletal and Muscular Disorders	transformation of axial skeleton	1.24E-03			RNF2	1
Cardiovascular System Development and Function, Organ Morphology, Organismal Development	abnormal morphology of left atrium	1.49E-03			TTN	1
Cellular Assembly and Organization	bundling of actin filaments	1.74E-03			TTN	1
Organ Morphology, Skeletal and Muscular System Development and Function	mass of soleus muscle	1.74E-03			TTN	1
Embryonic Development, Tissue Morphology	abnormal morphology of extraembryonic ectoderm	2.24E-03			CUL3	1
Embryonic Development, Organismal Development	cleavage of embryo	2.24E-03			CUL3	1
Post-Translational Modification	dimerization of protein	2.24E-03			TTN	1
Cell Morphology, Hepatic System Development and Function	size of hepatocytes	2.24E-03			CUL3	1
Cancer, Respiratory Disease	squamous cell lung cancer	2.39E-03			CUL3,TTN	2
Cell Cycle	cell division of stem cells	2.49E-03			CUL3	1
Embryonic Development, Tissue Morphology	abnormal morphology of trophoectoderm	2.73E-03			CUL3	1
Cardiovascular Disease, Organismal Injury and Abnormalities	diastolic dysfunction of heart	2.73E-03			TTN	1
Cancer, Gastrointestinal Disease	malignant neoplasm of lower third of esophagus	2.73E-03			TTN	1
Cell Cycle, Hepatic System Development and Function	ploidy of hepatocytes	2.73E-03			CUL3	1
Cell Cycle	cell cycle progression	2.82E-03			CUL3,RNF2,UBC	3
Organismal Survival	organismal death	3.00E-03		-0.882	CUL3,RNF2,TTN,UBC	4
Cardiovascular System Development and Function, Organ Morphology	size of left ventricle	3.23E-03			TTN	1
Cell Death and Survival, Cellular Compromise, Organismal Injury and Abnormalities, Skeletal and Muscular Disorders	atrophy of myofiber	3.73E-03			TTN	1
Cardiovascular System Development and Function, Embryonic Development, Organ Development, Organismal Development, Tissue Development	development of adult heart	3.73E-03			TTN	1
Tissue Morphology	lack of amnion	3.98E-03			CUL3	1
Cancer	mucosal melanoma	3.98E-03			TTN	1
Organismal Development, Tissue Morphology	abnormal morphology of epiblast	4.47E-03			RNF2	1
Tissue Morphology	abnormal morphology of disorganized extraembryonic tissue	5.21E-03			CUL3	1
Cell Morphology, Organ Morphology, Skeletal and Muscular System Development and Function, Tissue Morphology	abnormal morphology of sarcomere	5.46E-03			TTN	1
Cellular Assembly and Organization, Tissue Development	formation of filaments	5.76E-03			CUL3,TTN	2
Organismal Development	arrest in development of organism	5.96E-03			RNF2	1
Cardiovascular System Development and Function	pressure of heart	5.96E-03			TTN	1
Embryonic Development, Organismal Development	specification of rostrocaudal axis	6.21E-03			RNF2	1
Organismal Development, Tissue Morphology	abnormality of trophoblast giant cells	6.45E-03			CUL3	1
Cardiovascular System Development and Function	ejection fraction of heart	6.45E-03			TTN	1
Post-Translational Modification	mono-ubiquitination of protein	6.45E-03			CUL3	1
Nervous System Development and Function, Organ Morphology, Organismal Development	abnormal morphology of molecular layer of cerebellum	6.70E-03			RNF2	1
Cancer, Organismal Injury and Abnormalities, Renal and Urological Disease	bladder carcinoma	6.83E-03			ATXN2L,TTN	2
Cellular Growth and Proliferation	colony formation of colon cancer cell lines	6.95E-03			RNF2	1
Cardiovascular System Development and Function, Organ Morphology	size of heart	6.95E-03			TTN	1
Cardiovascular System Development and Function, Organ Morphology, Organismal Development	abnormal morphology of trabeculae carne	7.44E-03			TTN	1
Cell Morphology, Cellular Function and Maintenance, DNA Replication, Recombination, and Repair	double-stranded DNA break repair of tumor cell lines	7.44E-03			RNF2	1
Embryonic Development, Organismal Development	gastrulation of embryo	7.44E-03			CUL3	1
Cellular Development, Cellular Growth and Proliferation, Embryonic Development, Organ Development, Organismal Development, Skeletal and Muscular System Development and Function, Tissue Development	formation of myofiber	7.94E-03			TTN	1
Tissue Morphology	quantity of progenitor cells	8.18E-03			RNF2	1
Cardiovascular System Development and Function, Organ Morphology	mass of left ventricle	8.43E-03			TTN	1
Organ Morphology, Respiratory System Development and Function, Skeletal and Muscular System Development and Function	abnormal morphology of diaphragm	9.17E-03			TTN	1
Cardiovascular System Development and Function, Cellular Function and Maintenance, Organ Development, Tissue Development	function of cardiomyocytes	9.17E-03			TTN	1
Developmental Disorder	gastrulation failure	9.42E-03			RNF2	1
Cellular Development, Cellular Growth and Proliferation	proliferation of progenitor cells	9.67E-03			RNF2	1
Cell Cycle, Connective Tissue Development and Function	S phase of fibroblasts	9.91E-03			CUL3	1
Cellular Assembly and Organization, Cellular Development, Cellular Function and Maintenance, Cellular Growth and Proliferation, Embryonic Development, Organ Development, Organismal Development, Skeletal and Muscular System Development and Function, Tissue Development	organization of sarcomere	1.04E-02			TTN	1
Cardiovascular System Development and Function, Embryonic Development, Organ Development, Organ Morphology, Organismal Development, Skeletal and Muscular System Development and Function, Tissue Development	morphogenesis of cardiac muscle	1.09E-02			TTN	1
Cell Death and Survival	cell death	1.10E-02			CUL3,RNF2,TTN,UBC	4
Nervous System Development and Function, Organ Morphology, Organismal Development	abnormal morphology of granule cell layer	1.11E-02			RNF2	1
Tissue Morphology	abnormal morphology of embryonic tissue	1.16E-02			CUL3,RNF2	2
Cardiovascular Disease, Organismal Injury and Abnormalities	stenosis of aorta	1.19E-02			TTN	1
Cell Morphology, Nervous System Development and Function, Tissue Morphology	abnormal morphology of dendrites	1.21E-02			RNF2	1
Cardiovascular Disease, Developmental Disorder, Organismal Injury and Abnormalities	hypoplasia of heart ventricle	1.31E-02			TTN	1
Cell Cycle	replicative senescence of cells	1.34E-02			UBC	1
Developmental Disorder	Growth Failure	1.38E-02			RNF2,TTN	2
Cancer, Gastrointestinal Disease	rectal adenocarcinoma	1.40E-02			RNF2,TTN	2
Cell Death and Survival	cell viability of bone cancer cell lines	1.43E-02			RNF2	1
Cardiovascular System Development and Function, Hematological System Development and Function	diastolic pressure	1.43E-02			TTN	1
Cardiovascular Disease	pericardial effusion	1.43E-02			TTN	1
Cellular Development, Embryonic Development, Hematological System Development and Function, Hematopoiesis, Organismal Development	hematopoiesis in embryo	1.48E-02			UBC	1
Cellular Development, Skeletal and Muscular System Development and Function, Tissue Development	differentiation of myotube	1.68E-02			TTN	1
Cellular Assembly and Organization	quantity of actin filaments	1.78E-02			TTN	1
Cardiovascular System Development and Function	response of heart	1.83E-02			TTN	1
Cell Morphology	morphology of cells	1.86E-02			CUL3,RNF2,TTN	3
Post-Translational Modification	polyubiquitination of protein	1.88E-02			CUL3	1
Cardiovascular Disease, Developmental Disorder, Organismal Injury and Abnormalities	hypertrophy of left ventricle	1.97E-02			TTN	1
Cardiovascular System Development and Function, Organ Morphology, Organismal Development	abnormal morphology of left ventricle	2.07E-02			TTN	1
Embryonic Development, Organismal Development, Tissue Development	development of extraembryonic tissue	2.07E-02			RNF2	1
Cell Signaling	Rho protein signal transduction	2.10E-02			CUL3	1
Cellular Development, Cellular Growth and Proliferation, Lymphoid Tissue Structure and Development	proliferation of splenocytes	2.10E-02			RNF2	1
Cell Signaling, Molecular Transport, Vitamin and Mineral Metabolism	uptake of Ca2+	2.10E-02			TTN	1
Cardiovascular System Development and Function, Cell Morphology, Organ Morphology, Organismal Development, Skeletal and Muscular System Development and Function, Tissue Morphology	abnormal morphology of cardiomyocytes	2.12E-02			TTN	1
Cardiovascular System Development and Function, Organ Morphology, Skeletal and Muscular System Development and Function, Tissue Morphology	contraction of cardiac muscle	2.34E-02			TTN	1
Embryonic Development, Organismal Development, Tissue Development	development of somites	2.34E-02			RNF2	1
Connective Tissue Disorders, Developmental Disorder, Neurological Disease, Skeletal and Muscular Disorders	kyphosis	2.34E-02			TTN	1
Cell Death and Survival, Connective Tissue Development and Function	cell viability of fibroblasts	2.39E-02			CUL3	1
Cancer, Neurological Disease, Organismal Injury and Abnormalities	neuroblastoma	2.49E-02			TTN	1
Embryonic Development, Organismal Development, Tissue Development	mesoderm development	2.83E-02			RNF2	1
Cellular Development, Embryonic Development, Organismal Development	differentiation of embryonic stem cells	2.93E-02			RNF2	1
Cardiovascular System Development and Function, Organ Morphology, Organismal Development, Skeletal and Muscular System Development and Function, Tissue Morphology	abnormal morphology of myocardium	2.95E-02			TTN	1
Cancer, Neurological Disease, Organismal Injury and Abnormalities	medulloblastoma	2.95E-02			TTN	1
Digestive System Development and Function, Embryonic Development, Hepatic System Development and Function, Organ Development, Organismal Development, Tissue Development	development of liver	3.00E-02			UBC	1
Cardiovascular Disease, Cardiovascular System Development and Function, Organ Morphology	mass of heart	3.02E-02			TTN	1
Cellular Development, Skeletal and Muscular System Development and Function, Tissue Development	differentiation of myoblasts	3.14E-02			TTN	1
Neurological Disease, Organismal Injury and Abnormalities	gliosis	3.39E-02			RNF2	1
Cancer	transitional cell epithelial cancer	3.46E-02			ATXN2L	1
Neurological Disease	gait disturbance	3.53E-02			RNF2	1
Cellular Growth and Proliferation	formation of cells	3.69E-02			RNF2,TTN	2
Cellular Development, Cellular Growth and Proliferation, Lymphoid Tissue Structure and Development, Tissue Development	proliferation of bone marrow cells	3.80E-02			RNF2	1
Cardiovascular System Development and Function, Organ Morphology, Skeletal and Muscular System Development and Function	contractility of cardiac muscle	3.85E-02			TTN	1
Cardiovascular Disease, Developmental Disorder, Organismal Injury and Abnormalities, Skeletal and Muscular Disorders	hypertrophy of cardiac muscle	3.94E-02			TTN	1
Embryonic Development, Organismal Development	development of body trunk	4.18E-02			TTN,UBC	2
Cell Death and Survival	apoptosis	4.28E-02			CUL3,RNF2,TTN	3
Embryonic Development, Organismal Development	arrest in growth of embryo	4.35E-02			RNF2	1
Neurological Disease	epileptic seizure	4.54E-02			UBC	1
Cell Cycle, Cellular Movement	cytokinesis	4.93E-02			CUL3	1
Neurological Disease, Psychological Disorders	major depression	4.97E-02			ATXN2L	1
