# Supplementary material for: Identification of network-based biomarkers of cardioembolic stroke using a systems biology approach with time series data
Source: BMC Syst Biol. 2015 Dec 9;9(Suppl 6):S4. doi: 10.1186/1752-0509-9-S6-S4 (PMC4674888; doi:10.1186/1752-0509-9-S6-S4)
Supplement: Additional file 4 — The diseases and functional annotation from IPA. (*.zip). [file 1752-0509-9-S6-S4-S4.zip › 1752-0509-9-SX-S4-S4-new/5hr_Disease_Function.txt]

© 2000-2015 QIAGEN. All rights reserved.
Categories	Diseases or Functions Annotation	p-Value	Predicted Activation State	Activation z-score	Molecules	# Molecules
Cellular Development, Cellular Growth and Proliferation, Embryonic Development, Organismal Development, Tissue Morphology	quantity of embryonic cells	3.80E-06			APP,ELAVL1,TCOF1	3
Cellular Assembly and Organization	remodeling of actin filaments	9.79E-06			APP,DBN1	2
Organ Morphology, Reproductive System Development and Function	abnormal morphology of small placenta	6.22E-05			ELAVL1,JUP	2
Organ Morphology, Reproductive System Development and Function	abnormal morphology of placental spongiotrophoblast layer	6.70E-05			ELAVL1,JUP	2
Behavior	cued conditioning	2.71E-04			APP,DBN1	2
Cell Cycle	abnormal cell cycle	4.24E-04			CUL3,UBC	2
Cardiovascular Disease, Developmental Disorder, Hereditary Disorder, Metabolic Disease, Neurological Disease, Psychological Disorders	APP-related cerebral amyloid angiopathy	4.48E-04			APP	1
Auditory and Vestibular System Development and Function, Organ Morphology	abnormal morphology of cup-shaped ear	4.48E-04			TCOF1	1
Lipid Metabolism, Molecular Transport, Small Molecule Biochemistry	accumulation of C18-ceramide	4.48E-04			APP	1
Cell Death and Survival	apoptosis of ASE sensory neurons	4.48E-04			APP	1
Cell Death and Survival	apoptosis of olfactory receptor neurons	4.48E-04			APP	1
Cell Morphology, Hematological System Development and Function, Inflammatory Response	area of microglia	4.48E-04			APP	1
Cell Cycle	arrest in G2/M phase transition of pancreatic cancer cell lines	4.48E-04			ELAVL1	1
Cardiovascular Disease, Developmental Disorder, Organismal Injury and Abnormalities	arrhythmogenic right ventricular dysplasia familial 12	4.48E-04			JUP	1
Cell-To-Cell Signaling and Interaction	association of neurons	4.48E-04			APP	1
Cellular Function and Maintenance, Molecular Transport, Nervous System Development and Function	axonal transport of heavy metal	4.48E-04			APP	1
Cell Death and Survival	cell death of HCSM cells	4.48E-04			APP	1
Cellular Assembly and Organization, Cellular Movement	cell movement of actin filaments	4.48E-04			DBN1	1
Cancer, Cell Death and Survival, Tumor Morphology	cell viability of neuroblastoma cells	4.48E-04			APP	1
Cell Death and Survival	cell viability of pericytes	4.48E-04			APP	1
Cell-To-Cell Signaling and Interaction, Connective Tissue Development and Function, Tissue Development	cell-cell contact of fibroblasts	4.48E-04			APP	1
Cardiovascular Disease, Metabolic Disease, Neurological Disease, Psychological Disorders	cerebral amyloid angiopathy of cerebrum	4.48E-04			APP	1
Cellular Assembly and Organization	clearance of amyloid-beta plaques	4.48E-04			APP	1
Neurological Disease	cognitive deterioration	4.48E-04			APP	1
Cell Death and Survival, Cellular Compromise, Nervous System Development and Function	cytotoxicity of hippocampal neurons	4.48E-04			APP	1
Amino Acid Metabolism, Post-Translational Modification, Small Molecule Biochemistry	deamination of L-arginine	4.48E-04			APP	1
Tissue Morphology	degeneration of vascular tissue	4.48E-04			APP	1
Cellular Assembly and Organization	density of amyloid-beta plaques	4.48E-04			APP	1
Cellular Assembly and Organization, Nervous System Development and Function	density of axon terminals	4.48E-04			APP	1
Cell Morphology, Cellular Assembly and Organization, Cellular Development, Cellular Function and Maintenance, Embryonic Development, Nervous System Development and Function, Tissue Development	density of mushroom spine	4.48E-04			APP	1
Embryonic Development, Organismal Development, Skeletal and Muscular System Development and Function	development of wing	4.48E-04			APP	1
Lipid Metabolism, Small Molecule Biochemistry	disruption of lipid	4.48E-04			APP	1
Neurological Disease, Organismal Injury and Abnormalities	dysfunction of entorhinal area	4.48E-04			APP	1
Developmental Disorder, Neurological Disease	dystrophy of cholinergic fibers	4.48E-04			APP	1
Cardiovascular Disease, Metabolic Disease, Neurological Disease, Psychological Disorders	early-onset Alzheimer disease with cerebral amyloid angiopathy	4.48E-04			APP	1
Cell Cycle, Cell Morphology, Cellular Assembly and Organization, Cellular Movement	elongation of amyloid fibrils	4.48E-04			APP	1
Cell Cycle, Cell Morphology, Cellular Assembly and Organization, Cellular Movement	elongation of protofibrils	4.48E-04			APP	1
Cell Cycle	entry into cell cycle progression of pheochromocytoma cell lines	4.48E-04			APP	1
Cell-To-Cell Signaling and Interaction, Nervous System Development and Function	firing of GABAergic neurons	4.48E-04			APP	1
Cell-To-Cell Signaling and Interaction, Nervous System Development and Function	firing of place cells	4.48E-04			APP	1
Cell Morphology	fluidity of Golgi membrane	4.48E-04			APP	1
Cellular Function and Maintenance, Organ Development	function of brain cells	4.48E-04			APP	1
Cardiovascular System Development and Function, Organ Development	function of right ventricle	4.48E-04			JUP	1
Cellular Function and Maintenance	homeostasis of hippocampal neurons	4.48E-04			APP	1
Behavior	hyperactivity of neurons	4.48E-04			APP	1
Connective Tissue Disorders, Developmental Disorder, Skeletal and Muscular Disorders	hypoplasia of frontal bone	4.48E-04			TCOF1	1
Cell-To-Cell Signaling and Interaction, Inflammatory Response	inflammation of microglia	4.48E-04			APP	1
Cell-To-Cell Signaling and Interaction, Inflammatory Response, Nervous System Development and Function, Tissue Development	inflammation of neurons	4.48E-04			APP	1
Cell-To-Cell Signaling and Interaction, Inflammatory Response	inflammatory response of leukocyte cell lines	4.48E-04			APP	1
Cell-To-Cell Signaling and Interaction	inflammatory response of nervous tissue cell lines	4.48E-04			APP	1
Cellular Compromise, Neurological Disease	injury of astrocytes	4.48E-04			APP	1
Cellular Compromise, Neurological Disease	injury of ependymal cells	4.48E-04			APP	1
Cellular Compromise, Neurological Disease	injury of microglia	4.48E-04			APP	1
Cellular Compromise, Neurological Disease	injury of oligodendrocytes	4.48E-04			APP	1
Cardiovascular Disease, Cellular Compromise, Connective Tissue Disorders, Organismal Injury and Abnormalities	injury of pericytes	4.48E-04			APP	1
Cell Death and Survival	killing of hippocampal neurons	4.48E-04			APP	1
Nervous System Development and Function	lack of glossopharyngeal nerve	4.48E-04			TCOF1	1
Cell Morphology, Nervous System Development and Function	length of cholinergic fibers	4.48E-04			APP	1
Cellular Development, Hematological System Development and Function, Hematopoiesis, Tissue Development	maturation of peripheral B lymphocytes	4.48E-04			APP	1
Cellular Function and Maintenance	metabolism of neurons	4.48E-04			APP	1
Hematological Disease, Immunological Disease, Neurological Disease, Organismal Injury and Abnormalities	microgliosis of microglia	4.48E-04			APP	1
Organismal Injury and Abnormalities	microhemorrhage of vasculature	4.48E-04			APP	1
Metabolic Disease, Neurological Disease, Psychological Disorders	mid stage Alzheimer's disease	4.48E-04			APP	1
Cellular Movement, Hematological System Development and Function, Immune Cell Trafficking	mobilization of microglia	4.48E-04			APP	1
Inflammatory Disease, Neurological Disease	neuritic dystrophy of hippocampal neurons	4.48E-04			APP	1
Neurological Disease	neuritis of neurons	4.48E-04			APP	1
Cellular Development, Embryonic Development, Nervous System Development and Function, Organ Development, Organismal Development, Tissue Development	neurogenesis of anterior horn cells	4.48E-04			APP	1
Cell Death and Survival, Cellular Compromise	neurotoxicity of hippocampal neurons	4.48E-04			APP	1
Cardiovascular Disease	occlusion of capillary vessel	4.48E-04			APP	1
Behavior	odor habituation	4.48E-04			APP	1
Behavior	odorant exploration	4.48E-04			APP	1
Cellular Compromise	oxidative stress response of cellular membrane	4.48E-04			APP	1
Cellular Compromise	oxidative stress response of cerebral endothelial cells	4.48E-04			APP	1
Neurological Disease	progressive neurologic decline	4.48E-04			APP	1
Cell Death and Survival	quantity of apoptotic cortical neurons	4.48E-04			APP	1
Cellular Development, Cellular Growth and Proliferation, Embryonic Development, Organismal Development, Tissue Morphology	quantity of cranial neural crest cells	4.48E-04			TCOF1	1
Cell Cycle, Nervous System Development and Function	re-entry into cell cycle progression of cortical neurons	4.48E-04			APP	1
Lipid Metabolism, Molecular Transport, Small Molecule Biochemistry	release of monosialoganglioside	4.48E-04			APP	1
Cell-To-Cell Signaling and Interaction, Cellular Compromise, Cellular Function and Maintenance, Inflammatory Response	respiratory burst of microglia	4.48E-04			APP	1
Cell Morphology, Cell-To-Cell Signaling and Interaction, Cellular Function and Maintenance, Nervous System Development and Function	resting membrane potential of hippocampal neurons	4.48E-04			APP	1
Cell Morphology, Cellular Assembly and Organization, Neurological Disease	size of amyloid-beta plaques	4.48E-04			APP	1
Neurological Disease	solubilization of amyloid-beta plaques	4.48E-04			APP	1
Cell Morphology, Cell-To-Cell Signaling and Interaction, Cellular Function and Maintenance, Nervous System Development and Function	transmembrane potential of pyramidal neurons	4.48E-04			APP	1
Cardiovascular System Development and Function, Organismal Development, Tissue Morphology	vasodilation of vascular tissue	4.48E-04			APP	1
Cardiovascular System Development and Function, Organ Morphology	volume of right ventricle	4.48E-04			JUP	1
Cell Signaling, Molecular Transport, Vitamin and Mineral Metabolism	entrance of Ca2+	5.26E-04			APP,DBN1	2
Cell-To-Cell Signaling and Interaction, Cellular Assembly and Organization, Tissue Development	quantity of intercellular junctions	5.53E-04			APP,JUP	2
Cell Morphology, Cell-To-Cell Signaling and Interaction	morphology of intercellular junctions	6.69E-04			APP,JUP	2
Cell Death and Survival	cell death	7.38E-04		-1.026	APP,CUL3,ELAVL1,JUP,NEDD8,TCOF1,UBC	7
Dermatological Diseases and Conditions	Naxos disease	8.96E-04			JUP	1
Cell-To-Cell Signaling and Interaction, Hematological System Development and Function, Immune Cell Trafficking, Nervous System Development and Function, Tissue Development	adhesion of microglia	8.96E-04			APP	1
Cellular Assembly and Organization, Neurological Disease	aggregation of amyloid fibrils	8.96E-04			APP	1
Cellular Assembly and Organization, Lipid Metabolism, Small Molecule Biochemistry	aggregation of liposome	8.96E-04			APP	1
Metabolic Disease	amyloidosis of vasculature	8.96E-04			APP	1
Cell Death and Survival	apoptosis of cholinergic neurons	8.96E-04			APP	1
Cardiovascular Disease, Organismal Injury and Abnormalities, Tissue Morphology	area of fibrous plaque	8.96E-04			APP	1
Behavior, Nervous System Development and Function	associative memory	8.96E-04			APP	1
Neurological Disease, Organismal Injury and Abnormalities	astrocytosis of hippocampal CA1 region	8.96E-04			APP	1
Neurological Disease, Organismal Injury and Abnormalities	atrophy of white matter	8.96E-04			APP	1
Hereditary Disorder, Metabolic Disease, Neurological Disease, Psychological Disorders	autosomal recessive familial Alzheimer disease 1	8.96E-04			APP	1
Metabolic Disease, Neurological Disease	beta amyloidosis of cerebral neocortex	8.96E-04			APP	1
Metabolic Disease, Neurological Disease	beta amyloidosis of corpus callosum	8.96E-04			APP	1
Metabolic Disease, Neurological Disease	beta amyloidosis of hippocampus	8.96E-04			APP	1
Metabolic Disease, Neurological Disease	beta amyloidosis of leptomeningeal vessel	8.96E-04			APP	1
Cellular Assembly and Organization	binding of amyloid fibrils	8.96E-04			APP	1
Cellular Growth and Proliferation, Nervous System Development and Function	blockade of hippocampal neurons	8.96E-04			APP	1
Cellular Assembly and Organization, Cellular Compromise, Cellular Function and Maintenance	breakdown of microtubules	8.96E-04			APP	1
Cell Death and Survival, Skeletal and Muscular System Development and Function	cell viability of HCSM cells	8.96E-04			APP	1
Cardiovascular Disease, Metabolic Disease, Neurological Disease, Psychological Disorders	cerebral amyloid angiopathy of leptomeningeal vessel	8.96E-04			APP	1
Cell Death and Survival, Cellular Compromise	cytotoxicity of pheochromocytoma cell lines	8.96E-04			APP	1
Cellular Compromise	damage of pheochromocytoma cell lines	8.96E-04			APP	1
Cellular Compromise, Tissue Morphology	degeneration of endothelial cells	8.96E-04			APP	1
Neurological Disease, Organismal Injury and Abnormalities	degeneration of entorhinal area	8.96E-04			APP	1
Cellular Compromise	destabilization of actin filaments	8.96E-04			APP	1
Cardiovascular Disease, Organismal Injury and Abnormalities	development of fatty lesion	8.96E-04			APP	1
Cellular Assembly and Organization, Neurological Disease	disaggregation of amyloid fibrils	8.96E-04			APP	1
Cellular Assembly and Organization, Cellular Compromise	disruption of DMPC vesicles	8.96E-04			APP	1
Cardiovascular Disease, Developmental Disorder, Organismal Injury and Abnormalities	ectopia of heart ventricle	8.96E-04			JUP	1
Cell Cycle, Nervous System Development and Function	entry into S phase of cortical neurons	8.96E-04			APP	1
Cellular Development, Cellular Growth and Proliferation, Hepatic System Development and Function, Tissue Development, Tissue Morphology	expansion of hepatic progenitor cells	8.96E-04			CUL3	1
Cellular Assembly and Organization, Tissue Development	formation of protofibrils	8.96E-04			APP	1
Cellular Assembly and Organization	generation of tau filament	8.96E-04			APP	1
Cell-To-Cell Signaling and Interaction, Cellular Growth and Proliferation, Nervous System Development and Function	hyperexcitation of hippocampal neurons	8.96E-04			APP	1
Cell-To-Cell Signaling and Interaction, Cellular Growth and Proliferation, Nervous System Development and Function	hyperexcitation of pyramidal neurons	8.96E-04			APP	1
Developmental Disorder, Hematological Disease, Immunological Disease, Neurological Disease	hypertrophy of microglia	8.96E-04			APP	1
Connective Tissue Disorders, Developmental Disorder, Respiratory Disease, Skeletal and Muscular Disorders	hypoplasia of nasal bone	8.96E-04			TCOF1	1
Connective Tissue Disorders, Developmental Disorder, Skeletal and Muscular Disorders	hypoplasia of temporal bone	8.96E-04			TCOF1	1
Infectious Disease	infection by herpes simplex virus	8.96E-04			APP	1
Organ Morphology, Respiratory System Development and Function	lack of nasal septum	8.96E-04			TCOF1	1
Connective Tissue Development and Function, Embryonic Development, Organ Development, Organ Morphology, Organismal Development, Respiratory System Development and Function, Skeletal and Muscular System Development and Function, Tissue Development	lack of turbinate bone	8.96E-04			TCOF1	1
Nervous System Development and Function	mass of forebrain	8.96E-04			APP	1
Inflammatory Disease, Inflammatory Response, Neurological Disease	meningoencephalitis	8.96E-04			APP	1
Neurological Disease, Organismal Injury and Abnormalities	microhemorrhage of hippocampus	8.96E-04			APP	1
Nervous System Development and Function	neuroprotection of pheochromocytoma cell lines	8.96E-04			APP	1
Nervous System Development and Function	neuropsychological performance	8.96E-04			APP	1
RNA Post-Transcriptional Modification	oxidation of RNA	8.96E-04			APP	1
Cellular Compromise	oxidative stress response of blood cells	8.96E-04			APP	1
Neurological Disease, Organismal Injury and Abnormalities	pathogenesis of medulla oblongata	8.96E-04			APP	1
Cell Death and Survival, Cellular Compromise	pyknosis of nucleus	8.96E-04			APP	1
Nervous System Development and Function, Tissue Morphology	quantity of corticohippocampal neurons	8.96E-04			APP	1
Nervous System Development and Function, Tissue Morphology	quantity of inhibitory interneurons	8.96E-04			APP	1
Nervous System Development and Function, Tissue Morphology	quantity of neocortical neurons	8.96E-04			APP	1
Cell-To-Cell Signaling and Interaction, Cellular Assembly and Organization, Nervous System Development and Function, Tissue Development	quantity of neuromuscular synapse	8.96E-04			APP	1
Cellular Assembly and Organization	quantity of senile plaques	8.96E-04			APP	1
Cellular Function and Maintenance	receptor-mediated endocytosis by cortical neurons	8.96E-04			APP	1
Behavior	response learning	8.96E-04			APP	1
Cell-To-Cell Signaling and Interaction, Nervous System Development and Function	response of hippocampal neurons	8.96E-04			APP	1
Cardiovascular Disease, Organismal Injury and Abnormalities	retraction of fibrin clot	8.96E-04			APP	1
Cell Morphology	shape change of mushroom spine	8.96E-04			APP	1
Nervous System Development and Function	size of hippocampal commissure	8.96E-04			APP	1
Cardiovascular Disease, Organismal Injury and Abnormalities	spontaneous ventricular tachycardia	8.96E-04			JUP	1
Cell Signaling, Vitamin and Mineral Metabolism	stabilization of Ca2+	8.96E-04			APP	1
Cell Morphology, Cell-To-Cell Signaling and Interaction, Cellular Assembly and Organization, Nervous System Development and Function	structure of synapse	8.96E-04			APP	1
Cell-To-Cell Signaling and Interaction	targeting of T lymphocytes	8.96E-04			APP	1
Cellular Assembly and Organization	trafficking of dense-core vesicles	8.96E-04			APP	1
Cellular Function and Maintenance	uptake of bone marrow cells	8.96E-04			APP	1
Nervous System Development and Function, Organ Morphology	volume of dentate gyrus	8.96E-04			APP	1
Cellular Assembly and Organization, Cellular Function and Maintenance	organization of actin filaments	9.15E-04			DBN1,JUP	2
Organismal Survival	organismal death	9.72E-04		0.810	APP,CUL3,ELAVL1,JUP,TCOF1,UBC	6
Hematological Disease, Immunological Disease, Organismal Injury and Abnormalities	leukocytosis	1.08E-03			APP,ELAVL1	2
Cellular Growth and Proliferation	proliferation of cells	1.32E-03		0.084	APP,CUL3,DBN1,ELAVL1,JUP,TCOF1,UBC	7
Hair and Skin Development and Function	pallor	1.32E-03			APP,JUP	2
Connective Tissue Disorders, Developmental Disorder, Hereditary Disorder, Skeletal and Muscular Disorders	Treacher Collins-Franceschetti syndrome	1.34E-03			TCOF1	1
Cell Morphology, Cellular Assembly and Organization, Neurological Disease	area of amyloid fibrils	1.34E-03			APP	1
Cellular Compromise, Neurological Disease, Organismal Injury and Abnormalities	atrophy of dendrites	1.34E-03			APP	1
Gene Expression	binding of HIF-1 response element	1.34E-03			APP	1
Lipid Metabolism, Small Molecule Biochemistry	binding of cholesterol	1.34E-03			APP	1
Cell Signaling, Small Molecule Biochemistry	concentration of nitric oxide	1.34E-03			APP	1
Behavior	contextual learning	1.34E-03			APP	1
Cellular Compromise, Neurological Disease, Organismal Injury and Abnormalities	damage of dendrites	1.34E-03			APP	1
Cell Death and Survival, Cellular Compromise, Neurological Disease, Tissue Morphology	dark cell degeneration of neurons	1.34E-03			APP	1
Ophthalmic Disease, Organismal Injury and Abnormalities	degeneration of lens	1.34E-03			APP	1
Cellular Compromise	degeneration of neuroblastoma cell lines	1.34E-03			APP	1
Cell-To-Cell Signaling and Interaction	degradation of synapse	1.34E-03			APP	1
Cell Cycle	delay in G1/S phase transition of breast cancer cell lines	1.34E-03			ELAVL1	1
Tissue Morphology	density of microglia	1.34E-03			APP	1
Cellular Assembly and Organization, Nervous System Development and Function	density of presynaptic terminals	1.34E-03			APP	1
Cell Cycle, Nervous System Development and Function	entry into cell cycle progression of cortical neurons	1.34E-03			APP	1
Behavior, Nervous System Development and Function	episodic memory	1.34E-03			APP	1
Cell-To-Cell Signaling and Interaction, Cellular Assembly and Organization, Cellular Function and Maintenance, Tissue Development	formation of desmosomes	1.34E-03			JUP	1
Cardiovascular System Development and Function, Cellular Function and Maintenance, Cellular Growth and Proliferation	formation of microvascular endothelial cells	1.34E-03			APP	1
Cellular Compromise	fragmentation of nuclear envelope	1.34E-03			APP	1
Cellular Assembly and Organization	fusion of small unilamellar vesicles	1.34E-03			APP	1
Cellular Assembly and Organization	generation of amyloid-beta plaques	1.34E-03			APP	1
Nervous System Development and Function	gliogenesis	1.34E-03			APP	1
Neurological Disease, Organismal Injury and Abnormalities	gliosis of frontal cortex	1.34E-03			APP	1
Neurological Disease	granulovacuolar degeneration of neurons	1.34E-03			APP	1
Connective Tissue Disorders, Hematological Disease, Hereditary Disorder	gray platelet syndrome	1.34E-03			APP	1
Cellular Movement	infiltration by astrocytes	1.34E-03			APP	1
Inflammatory Disease, Neurological Disease	inflammatory disorder of cerebellum	1.34E-03			APP	1
Cell-To-Cell Signaling and Interaction, Inflammatory Response	inflammatory response of microglia	1.34E-03			APP	1
Connective Tissue Development and Function, Embryonic Development, Organ Development, Organ Morphology, Organismal Development, Skeletal and Muscular System Development and Function, Tissue Development	lack of frontal bone	1.34E-03			TCOF1	1
Hair and Skin Development and Function, Organ Morphology	length of hair	1.34E-03			JUP	1
Neurological Disease, Organismal Injury and Abnormalities	microgliosis of brain	1.34E-03			APP	1
Cellular Movement	migration of cortical precursor cells	1.34E-03			APP	1
Neurological Disease, Organismal Injury and Abnormalities	neurodegeneration of dentate gyrus	1.34E-03			APP	1
Neurological Disease, Organismal Injury and Abnormalities	neurodegeneration of frontal cortex	1.34E-03			APP	1
Neurological Disease	neurological disorder of subiculum	1.34E-03			APP	1
Cellular Compromise	oxidative stress response of neurons	1.34E-03			APP	1
Neurological Disease	progressive paralysis	1.34E-03			APP	1
Cell Death and Survival	pyknosis of neurons	1.34E-03			APP	1
Nervous System Development and Function, Tissue Morphology	quantity of CA1 neuron	1.34E-03			APP	1
Small Molecule Biochemistry	reduction of Cu2+	1.34E-03			APP	1
Connective Tissue Disorders, Dental Disease, Developmental Disorder, Gastrointestinal Disease, Skeletal and Muscular Disorders	retrognathia	1.34E-03			TCOF1	1
Inflammatory Disease, Inflammatory Response, Neurological Disease	swelling of neurites	1.34E-03			APP	1
Neurological Disease	synaptic dysfunction	1.34E-03			APP	1
Cell-To-Cell Signaling and Interaction, Nervous System Development and Function	synaptic transmission of muscle	1.34E-03			APP	1
Cell-To-Cell Signaling and Interaction	targeting of macrophages	1.34E-03			APP	1
Neurological Disease, Psychological Disorders	tauopathy of amygdala	1.34E-03			APP	1
Cellular Movement, Hematological System Development and Function, Immune Cell Trafficking, Inflammatory Response	transmigration of peripheral blood monocytes	1.34E-03			APP	1
Cardiovascular System Development and Function	vasoconstriction of middle cerebral artery	1.34E-03			APP	1
Protein Synthesis	metabolism of protein	1.45E-03			APP,ELAVL1,NEDD8,UBC	4
Developmental Disorder	hypoplasia of organ	1.55E-03			ELAVL1,JUP,TCOF1	3
Developmental Disorder, Hereditary Disorder, Metabolic Disease, Neurological Disease, Psychological Disorders	Alzheimers disease type 3	1.79E-03			APP	1
Infectious Disease, Neurological Disease, Psychological Disorders, Skeletal and Muscular Disorders	Creutzfeldt-Jakob disease	1.79E-03			APP	1
Nervous System Development and Function	abnormal morphology of disorganized dorsal root ganglion	1.79E-03			TCOF1	1
Tissue Morphology	abnormal morphology of olfactory pit	1.79E-03			TCOF1	1
Dermatological Diseases and Conditions	acantholysis	1.79E-03			JUP	1
Connective Tissue Disorders, Developmental Disorder, Neurological Disease, Skeletal and Muscular Disorders	acrania	1.79E-03			TCOF1	1
Metabolic Disease, Neurological Disease, Psychological Disorders	advanced stage Alzheimer's disease	1.79E-03			APP	1
Cell Death and Survival	apoptosis of microvascular smooth muscle cells	1.79E-03			APP	1
Cellular Function and Maintenance	clearance by phagocytes	1.79E-03			APP	1
Behavior, Nervous System Development and Function	contextual fear memory	1.79E-03			APP	1
Cell Death and Survival, Cellular Compromise, Neurological Disease, Tissue Morphology	degeneration of dendrites	1.79E-03			APP	1
Cellular Compromise, Organismal Injury and Abnormalities, Skeletal and Muscular Disorders, Tissue Morphology	degeneration of myofibrils	1.79E-03			APP	1
Cellular Compromise, Organismal Injury and Abnormalities, Skeletal and Muscular Disorders, Tissue Morphology	degeneration of smooth muscle cells	1.79E-03			APP	1
Cellular Assembly and Organization, Neurological Disease, Organismal Development, Tissue Development	delay in formation of amyloid fibrils	1.79E-03			APP	1
Cellular Assembly and Organization, Neurological Disease	deposition of senile plaques	1.79E-03			APP	1
Developmental Disorder, Neurological Disease	dysplasia of cerebral cortex	1.79E-03			APP	1
Developmental Disorder, Neurological Disease	dystrophy of axons	1.79E-03			APP	1
Cell-mediated Immune Response, Cellular Movement, Hematological System Development and Function, Immune Cell Trafficking	infiltration by cytotoxic T cells	1.79E-03			APP	1
Tissue Morphology	lack of interparietal bone	1.79E-03			TCOF1	1
Connective Tissue Development and Function, Embryonic Development, Organ Development, Organ Morphology, Organismal Development, Skeletal and Muscular System Development and Function, Tissue Development	lack of parietal bone	1.79E-03			TCOF1	1
Cellular Assembly and Organization	leakage of lysosome	1.79E-03			APP	1
Cellular Assembly and Organization	modification of actin cytoskeleton	1.79E-03			APP	1
Behavior	novel object recognition learning	1.79E-03			APP	1
Neurological Disease	progressive cognitive impairment	1.79E-03			APP	1
Cell-To-Cell Signaling and Interaction, Cellular Assembly and Organization, Tissue Development	quantity of desmosomes	1.79E-03			JUP	1
Tissue Morphology	quantity of extracellular matrix	1.79E-03			JUP	1
Endocrine System Development and Function, Lipid Metabolism, Molecular Transport, Small Molecule Biochemistry	quantity of pregnenolone	1.79E-03			APP	1
Neurological Disease	severe cognitive impairment	1.79E-03			APP	1
Behavior	spontaneous alternation behavior	1.79E-03			APP	1
Organ Morphology, Skeletal and Muscular System Development and Function	surface area of bone	1.79E-03			APP	1
Lipid Metabolism, Small Molecule Biochemistry	synthesis of docosahexaenoic acid	1.79E-03			APP	1
Lipid Metabolism, Small Molecule Biochemistry	synthesis of ganglioside GD3	1.79E-03			APP	1
Cardiovascular Disease, Organismal Injury and Abnormalities	tachycardia of heart ventricle	1.79E-03			JUP	1
Neurological Disease, Psychological Disorders	tauopathy of hippocampus	1.79E-03			APP	1
Organ Morphology, Skeletal and Muscular System Development and Function	volume of vertebrae	1.79E-03			APP	1
Cell Death and Survival	cell viability of connective tissue cells	1.83E-03			APP,CUL3	2
Cell Signaling, Vitamin and Mineral Metabolism	activation of Ca2+	2.24E-03			APP	1
Cell-To-Cell Signaling and Interaction, Skeletal and Muscular System Development and Function, Tissue Development	adhesion of vascular smooth muscle cells	2.24E-03			APP	1
Infectious Disease	attachment of HIV-1	2.24E-03			APP	1
Cell Death and Survival	cell death of cerebral endothelial cells	2.24E-03			APP	1
Cell-To-Cell Signaling and Interaction, Inflammatory Response, Nervous System Development and Function	cytotoxic reaction of neurons	2.24E-03			APP	1
Cellular Compromise, Neurological Disease	degeneration of neuroglia	2.24E-03			APP	1
Cell Death and Survival, Cell-To-Cell Signaling and Interaction, Cellular Compromise, Neurological Disease, Tissue Development, Tissue Morphology	degeneration of synapse	2.24E-03			APP	1
Cellular Function and Maintenance	endocytosis by hippocampal neurons	2.24E-03			APP	1
Cell Morphology	fluidity of plasma membrane	2.24E-03			APP	1
Cellular Assembly and Organization, Neurological Disease, Organismal Development, Tissue Development	formation of senile plaques	2.24E-03			APP	1
Behavior	freezing behavior	2.24E-03			APP	1
Embryonic Development, Organismal Development, Skeletal and Muscular System Development and Function	growth of limb	2.24E-03			APP	1
Connective Tissue Disorders, Developmental Disorder, Skeletal and Muscular Disorders	hypoplasia of palate bone	2.24E-03			TCOF1	1
Connective Tissue Disorders, Developmental Disorder, Skeletal and Muscular Disorders	hypoplasia of premaxilla	2.24E-03			TCOF1	1
Inflammatory Disease, Inflammatory Response, Neurological Disease	inflammation of cerebral cortex	2.24E-03			APP	1
Cellular Compromise, Neurological Disease, Organismal Injury and Abnormalities	injury of hippocampal neurons	2.24E-03			APP	1
Hair and Skin Development and Function, Organ Morphology	lack of stratum corneum	2.24E-03			JUP	1
Cellular Development, Cellular Growth and Proliferation, Embryonic Development, Nervous System Development and Function, Organismal Development, Tissue Development	proliferation of cranial neural crest cells	2.24E-03			TCOF1	1
Hereditary Disorder, Metabolic Disease, Organismal Injury and Abnormalities, Renal and Urological Disease	pseudohypoaldosteronism type II	2.24E-03			CUL3	1
Cellular Assembly and Organization	quantity of neurofibrillary tangles	2.24E-03			APP	1
Cellular Assembly and Organization, Nervous System Development and Function	quantity of presynaptic terminals	2.24E-03			APP	1
Nervous System Development and Function, Tissue Morphology	quantity of reactive astrocytes	2.24E-03			APP	1
Nervous System Development and Function	rapid eye movement sleep	2.24E-03			APP	1
Cell-To-Cell Signaling and Interaction, Nervous System Development and Function	response of cortical neurons	2.24E-03			APP	1
Cell Death and Survival, Hematological System Development and Function, Nervous System Development and Function	survival of microglia	2.24E-03			APP	1
Connective Tissue Development and Function, Organismal Development, Tissue Morphology	volume of blood	2.24E-03			APP	1
Cell-To-Cell Signaling and Interaction, Tissue Development	adhesion of connective tissue cells	2.35E-03			APP,JUP	2
Organ Morphology, Reproductive System Development and Function	abnormal morphology of chorionic plate	2.68E-03			ELAVL1	1
Organismal Development, Tissue Morphology	abnormal morphology of maxillary prominence	2.68E-03			TCOF1	1
Cell Morphology, Organ Morphology, Reproductive System Development and Function	abnormal morphology of spongiotrophoblasts	2.68E-03			ELAVL1	1
Cell Signaling, Small Molecule Biochemistry	bioavailability of nitric oxide	2.68E-03			APP	1
Lipid Metabolism, Small Molecule Biochemistry	damage of lipid	2.68E-03			APP	1
Cell-To-Cell Signaling and Interaction, Cellular Compromise, Neurological Disease, Organismal Injury and Abnormalities	damage of synapse	2.68E-03			APP	1
Cardiovascular Disease, Tissue Morphology	disruption of blood vessel	2.68E-03			APP	1
Cell Morphology, Cellular Development, Cellular Growth and Proliferation, Embryonic Development, Organ Development, Organismal Development, Renal and Urological System Development and Function, Reproductive System Development and Function, Tissue Development	elongation of spermatids	2.68E-03			ELAVL1	1
Cellular Compromise, DNA Replication, Recombination, and Repair	fragmentation of chromatin	2.68E-03			APP	1
Hair and Skin Development and Function, Organ Development	growth of hair follicle	2.68E-03			JUP	1
Hematological Disease	hyperhomocysteinemia	2.68E-03			APP	1
Developmental Disorder, Neurological Disease	hypertrophy of astrocytes	2.68E-03			APP	1
Connective Tissue Disorders, Dental Disease, Developmental Disorder, Gastrointestinal Disease, Skeletal and Muscular Disorders	hypoplasia of maxilla	2.68E-03			TCOF1	1
Molecular Transport	leakage of H+	2.68E-03			APP	1
Cell Death and Survival, Nervous System Development and Function, Tissue Morphology	loss of cholinergic neurons	2.68E-03			APP	1
Metabolic Disease, Neurological Disease, Psychological Disorders	mild Alzheimer's disease	2.68E-03			APP	1
Cell Death and Survival, Cellular Compromise, Neurological Disease, Tissue Morphology	neurodegeneration of cholinergic neurons	2.68E-03			APP	1
Neurological Disease, Organismal Injury and Abnormalities	neurodegeneration of hippocampal CA1 region	2.68E-03			APP	1
Inflammatory Disease, Inflammatory Response, Neurological Disease	neuroinflammation of brain	2.68E-03			APP	1
Energy Production, Lipid Metabolism, Small Molecule Biochemistry	oxidation of cholesterol	2.68E-03			APP	1
Lipid Metabolism, Molecular Transport, Small Molecule Biochemistry	quantity of ganglioside GD3	2.68E-03			APP	1
Carbohydrate Metabolism	quantity of myo-inositol	2.68E-03			APP	1
Cell Morphology, Cell-To-Cell Signaling and Interaction, Cellular Assembly and Organization	size of synapse	2.68E-03			APP	1
Cancer, Renal and Urological Disease	tumorigenesis of kidney cancer cell lines	2.68E-03			JUP	1
Amino Acid Metabolism, Molecular Transport, Small Molecule Biochemistry	uptake of L-aspartic acid	2.68E-03			APP	1
Cell Morphology, Organ Morphology, Skeletal and Muscular System Development and Function, Tissue Morphology	morphology of muscle cells	2.79E-03			APP,JUP	2
Cardiovascular Disease, Hematological Disease	Thrombosis	2.85E-03			APP,JUP	2
Tissue Morphology	abnormal morphology of frontonasal process	3.13E-03			TCOF1	1
Cellular Assembly and Organization, Nervous System Development and Function	accumulation of neurofilaments	3.13E-03			APP	1
Behavior	animal rolling	3.13E-03			APP	1
Cell-To-Cell Signaling and Interaction, Hematological System Development and Function, Immune Cell Trafficking, Inflammatory Response, Nervous System Development and Function, Tissue Development	binding of microglia	3.13E-03			APP	1
Cardiovascular System Development and Function, Organismal Development	development of vein	3.13E-03			APP	1
Neurological Disease, Organismal Injury and Abnormalities	gliosis of cerebellum	3.13E-03			APP	1
Developmental Disorder, Organismal Injury and Abnormalities, Reproductive System Disease	hypoplasia of labyrinthine zone of placenta	3.13E-03			ELAVL1	1
Cellular Function and Maintenance	movement of mitochondria	3.13E-03			APP	1
Cellular Development, Cellular Growth and Proliferation, Embryonic Development, Nervous System Development and Function, Organ Development, Organismal Development, Tissue Development	neurogenesis of neural precursor cells	3.13E-03			APP	1
Nervous System Development and Function, Tissue Morphology	quantity of Cajal-Retzius neurons	3.13E-03			APP	1
Cellular Assembly and Organization	quantity of autophagic vacuoles	3.13E-03			APP	1
Lipid Metabolism, Molecular Transport, Small Molecule Biochemistry	redistribution of cholesterol	3.13E-03			APP	1
Drug Metabolism, Molecular Transport	release of glutathione	3.13E-03			APP	1
Molecular Transport, Small Molecule Biochemistry	release of nitrite	3.13E-03			APP	1
Free Radical Scavenging, Molecular Transport	secretion of reactive oxygen species	3.13E-03			APP	1
Cell-To-Cell Signaling and Interaction, Small Molecule Biochemistry	synthesis of acetylcholine	3.13E-03			APP	1
Cellular Movement	transmigration of leukemia cell lines	3.13E-03			APP	1
Tissue Morphology	abnormal morphology of embryonic tissue	3.13E-03			CUL3,JUP,TCOF1	3
Gene Expression, Protein Synthesis	translation of mRNA	3.26E-03			APP,ELAVL1	2
Cell Cycle, Cellular Movement	cytokinesis	3.46E-03			APP,CUL3	2
Connective Tissue Development and Function, Embryonic Development, Organ Development, Organ Morphology, Organismal Development, Skeletal and Muscular System Development and Function, Tissue Development	abnormal morphology of premaxilla	3.58E-03			TCOF1	1
Connective Tissue Development and Function, Embryonic Development, Organ Development, Organ Morphology, Organismal Development, Skeletal and Muscular System Development and Function, Tissue Development	abnormal morphology of viscerocranium	3.58E-03			TCOF1	1
Cellular Assembly and Organization, Neurological Disease	accumulation of amyloid-beta plaques	3.58E-03			APP	1
Free Radical Scavenging, Molecular Transport	accumulation of hydrogen peroxide	3.58E-03			APP	1
Cell-To-Cell Signaling and Interaction, Nervous System Development and Function	activation of nervous tissue cell lines	3.58E-03			APP	1
Post-Translational Modification	carbonylation of protein	3.58E-03			APP	1
Cell Signaling, Vitamin and Mineral Metabolism	clearance of Ca2+	3.58E-03			APP	1
Cell Morphology, Cell-To-Cell Signaling and Interaction, Cellular Function and Maintenance, Nervous System Development and Function	depolarization of pyramidal neurons	3.58E-03			APP	1
Cellular Compromise, Neurological Disease, Organismal Injury and Abnormalities	dysfunction of neurons	3.58E-03			APP	1
Cell Signaling, Small Molecule Biochemistry, Vitamin and Mineral Metabolism	induction of Ca2+	3.58E-03			APP	1
Post-Translational Modification	neddylation of protein	3.58E-03			NEDD8	1
Cell Death and Survival, Cellular Compromise, Neurological Disease, Organismal Injury and Abnormalities, Tissue Morphology	neurodegeneration of cortical neurons	3.58E-03			APP	1
Neurological Disease, Organismal Injury and Abnormalities	neurodegeneration of hippocampal CA3 region	3.58E-03			APP	1
Cellular Development, Embryonic Development, Nervous System Development and Function, Organismal Development, Tissue Development	neurogenesis of neural stem cells	3.58E-03			APP	1
Hematological Disease, Immunological Disease, Organismal Injury and Abnormalities, Respiratory Disease	neutrophilia of lung	3.58E-03			ELAVL1	1
Immunological Disease, Inflammatory Disease, Inflammatory Response, Neurological Disease	onset of experimental autoimmune encephalomyelitis	3.58E-03			ELAVL1	1
Nervous System Development and Function	protection of hippocampal neurons	3.58E-03			APP	1
Nervous System Development and Function	size of anterior commissure	3.58E-03			APP	1
Cell-To-Cell Signaling and Interaction, Molecular Transport, Small Molecule Biochemistry	uptake of choline	3.58E-03			APP	1
Protein Degradation, Protein Synthesis	catabolism of protein	3.62E-03			APP,NEDD8,UBC	3
Cell Morphology, Cellular Assembly and Organization, Cellular Function and Maintenance	reorganization of cytoskeleton	3.69E-03			APP,JUP	2
Developmental Disorder	hypoplasia of thorax	3.73E-03			ELAVL1,JUP	2
Embryonic Development, Tissue Morphology	abnormal morphology of extraembryonic ectoderm	4.02E-03			CUL3	1
Cardiovascular System Development and Function, Cell Morphology, Cell-To-Cell Signaling and Interaction, Organ Morphology, Organismal Development, Skeletal and Muscular System Development and Function, Tissue Morphology	abnormal morphology of intercalated disks	4.02E-03			JUP	1
Embryonic Development, Tissue Morphology	abnormal morphology of small first branchial arch	4.02E-03			TCOF1	1
Cellular Compromise	acidification of lysosome	4.02E-03			APP	1
Embryonic Development, Organismal Development	cleavage of embryo	4.02E-03			CUL3	1
Amino Acid Metabolism, Molecular Transport, Small Molecule Biochemistry	concentration of phosphocreatine	4.02E-03			APP	1
Protein Degradation, Protein Synthesis	damage of protein	4.02E-03			APP	1
Cellular Compromise, Tissue Morphology	degeneration of fibroblasts	4.02E-03			APP	1
Cell Morphology, Cellular Assembly and Organization	enlargement of early endosomes	4.02E-03			APP	1
Cellular Assembly and Organization, Neurological Disease, Organismal Development, Tissue Development	formation of amyloid-beta plaques	4.02E-03			APP	1
Cellular Movement, Hematological System Development and Function, Immune Cell Trafficking, Inflammatory Response	infiltration by microglia	4.02E-03			APP	1
Embryonic Development, Tissue Morphology	lack of ophthalmic vesicle	4.02E-03			TCOF1	1
Cell Signaling, Vitamin and Mineral Metabolism	leakage of Ca2+	4.02E-03			APP	1
Cell Death and Survival	necrosis of skeletal muscle cells	4.02E-03			APP	1
Cell Death and Survival, Cellular Compromise, Neurological Disease, Organismal Injury and Abnormalities, Tissue Morphology	neurodegeneration of pyramidal neurons	4.02E-03			APP	1
Organismal Functions	positioning of ear	4.02E-03			TCOF1	1
Cell-To-Cell Signaling and Interaction, Cellular Movement, Hematological System Development and Function, Immune Cell Trafficking, Nervous System Development and Function	recruitment of microglia	4.02E-03			APP	1
Molecular Transport, Small Molecule Biochemistry	release of lactic acid	4.02E-03			APP	1
Cell Morphology, Embryonic Development	remodeling of neurons	4.02E-03			APP	1
Cell Morphology, Hepatic System Development and Function	size of hepatocytes	4.02E-03			CUL3	1
Cell-To-Cell Signaling and Interaction, Cellular Assembly and Organization, Cellular Development, Cellular Function and Maintenance, Nervous System Development and Function, Tissue Development	synaptogenesis of neurons	4.02E-03			APP	1
Tissue Morphology	thickening of basement membrane	4.02E-03			APP	1
Post-Translational Modification	tyrosine nitration of protein	4.02E-03			APP	1
Developmental Disorder	Growth Failure	4.05E-03			ELAVL1,JUP,TCOF1	3
Tissue Morphology	abnormal morphology of extraembryonic tissue	4.08E-03			CUL3,ELAVL1	2
Cell Morphology, Cellular Assembly and Organization, Cellular Development, Cellular Function and Maintenance, Embryonic Development, Nervous System Development and Function, Tissue Development	dendritic growth/branching	4.30E-03			APP,DBN1	2
Tissue Morphology	abnormal morphology of nasal capsule	4.47E-03			TCOF1	1
Connective Tissue Development and Function, Embryonic Development, Organ Development, Organ Morphology, Organismal Development, Skeletal and Muscular System Development and Function, Tissue Development	abnormal morphology of zygomatic arch	4.47E-03			TCOF1	1
Neurological Disease, Psychological Disorders	amnesia	4.47E-03			APP	1
Cell Death and Survival	apoptosis of melanocytes	4.47E-03			APP	1
Cell Cycle	cell division of stem cells	4.47E-03			CUL3	1
Molecular Transport	export of heavy metal	4.47E-03			APP	1
Cellular Assembly and Organization, Cellular Compromise, Cellular Development, Nervous System Development and Function, Tissue Development	formation of neurofibrillary tangles	4.47E-03			APP	1
Infectious Disease	infection by Murine leukemia virus	4.47E-03			APP	1
Behavior, Nervous System Development and Function	olfactory discrimination	4.47E-03			APP	1
Cell Morphology, Cellular Assembly and Organization, Cellular Function and Maintenance	permeability of plasma membrane	4.47E-03			APP	1
Nervous System Development and Function	protection of cortical neurons	4.47E-03			APP	1
Free Radical Scavenging, Small Molecule Biochemistry	reduction of hydrogen peroxide	4.47E-03			APP	1
Cardiovascular Disease, Hematological Disease, Organismal Injury and Abnormalities	thrombosis of atrium	4.47E-03			JUP	1
Cardiovascular System Development and Function, Organismal Development, Tissue Morphology	vasodilation of aortic ring tissue	4.47E-03			APP	1
Cardiovascular Disease, Organismal Injury and Abnormalities	acute coronary syndrome	4.49E-03			APP,JUP	2
Cell Cycle	G1/S phase transition	4.57E-03			CUL3,ELAVL1	2
Cell Cycle	interphase	4.70E-03			APP,CUL3,ELAVL1	3
Endocrine System Development and Function, Organ Morphology, Organismal Development, Tissue Morphology	abnormal morphology of Rathke's pouch	4.92E-03			TCOF1	1
Embryonic Development, Tissue Morphology	abnormal morphology of trophoectoderm	4.92E-03			CUL3	1
Cell Morphology, Cellular Function and Maintenance	autophagy of hepatoma cell lines	4.92E-03			APP	1
Cell-To-Cell Signaling and Interaction, Tissue Development	binding of extracellular matrix	4.92E-03			APP	1
Cell Death and Survival	cell death of germ cell tumor cell lines	4.92E-03			APP	1
Amino Acid Metabolism, Molecular Transport, Small Molecule Biochemistry	concentration of creatine	4.92E-03			APP	1
Cellular Assembly and Organization	density of neurites	4.92E-03			APP	1
Cell-To-Cell Signaling and Interaction, Inflammatory Response	immune response of splenocytes	4.92E-03			APP	1
Developmental Disorder, Neurological Disease	learning deficit	4.92E-03			APP	1
Cell Death and Survival, Nervous System Development and Function, Tissue Morphology	loss of pyramidal neurons	4.92E-03			APP	1
Cellular Assembly and Organization	opening of permeability transition pores	4.92E-03			APP	1
Carbohydrate Metabolism, Nucleic Acid Metabolism	pentose shunt	4.92E-03			APP	1
Cell Cycle, Hepatic System Development and Function	ploidy of hepatocytes	4.92E-03			CUL3	1
Cell-To-Cell Signaling and Interaction, Molecular Transport, Small Molecule Biochemistry	quantity of acetylcholine	4.92E-03			APP	1
Cellular Assembly and Organization	quantity of amyloid-beta plaques	4.92E-03			APP	1
Nervous System Development and Function, Tissue Morphology	quantity of cholinergic neurons	4.92E-03			APP	1
Cellular Assembly and Organization, Cellular Compromise, Nervous System Development and Function	retraction of dendrites	4.92E-03			APP	1
Cell-To-Cell Signaling and Interaction	signaling of neurons	4.92E-03			APP	1
Embryonic Development, Tissue Morphology	size of tympanic ring	4.92E-03			TCOF1	1
Gene Expression, RNA Damage and Repair, RNA Post-Transcriptional Modification	stabilization of reporter mRNA	4.92E-03			ELAVL1	1
Carbohydrate Metabolism	storage of glycogen	4.92E-03			APP	1
Nervous System Development and Function, Organ Morphology, Organismal Development	abnormal morphology of forebrain	5.00E-03			APP,TCOF1	2
Carbohydrate Metabolism, Molecular Transport, Small Molecule Biochemistry	uptake of D-glucose	5.20E-03			APP,JUP	2
Cell Death and Survival	apoptosis of retinal ganglion cells	5.36E-03			APP	1
Cellular Movement, Nervous System Development and Function	chemotaxis of nervous tissue cell lines	5.36E-03			APP	1
Cellular Growth and Proliferation, Renal and Urological System Development and Function	colony formation of kidney cell lines	5.36E-03			ELAVL1	1
Developmental Disorder	delayed turning of embryo	5.36E-03			TCOF1	1
Cardiovascular Disease, Organismal Injury and Abnormalities	dysfunction of endothelial tissue	5.36E-03			APP	1
Cardiovascular Disease, Cellular Compromise, Organismal Injury and Abnormalities	injury of endothelial cells	5.36E-03			APP	1
Tissue Morphology	quantity of neural stem cells	5.36E-03			APP	1
Lipid Metabolism, Molecular Transport, Small Molecule Biochemistry	release of cholesterol	5.36E-03			APP	1
Tissue Development	growth of epithelial tissue	5.51E-03			APP,CUL3,JUP	3
Protein Synthesis	oligomerization of protein	5.61E-03			APP,JUP	2
Cardiovascular System Development and Function	morphology of cardiovascular system	5.66E-03			APP,ELAVL1,JUP	3
Cell Cycle	senescence of cells	5.74E-03			APP,UBC	2
Cardiovascular System Development and Function, Organismal Development, Tissue Morphology	morphology of cardiovascular tissue	5.78E-03			APP,JUP	2
Embryonic Development, Tissue Morphology	abnormal morphology of otic vesicle	5.81E-03			TCOF1	1
Connective Tissue Development and Function, Embryonic Development, Organ Development, Organ Morphology, Organismal Development, Skeletal and Muscular System Development and Function, Tissue Development	abnormal morphology of palate bone	5.81E-03			TCOF1	1
Tissue Morphology	abnormal morphology of tympanic ring	5.81E-03			TCOF1	1
Behavior	active avoidance response	5.81E-03			APP	1
Cellular Assembly and Organization	density of mitochondria	5.81E-03			APP	1
Nervous System Development and Function, Tissue Morphology	density of neurons	5.81E-03			APP	1
Cellular Assembly and Organization, Neurological Disease	deposition of amyloid-beta plaques	5.81E-03			APP	1
Infectious Disease	entrance of HIV-1	5.81E-03			APP	1
Cellular Function and Maintenance, Small Molecule Biochemistry	homeostasis of Cu2+	5.81E-03			APP	1
Cell Morphology	modification of neurons	5.81E-03			APP	1
Cell Morphology, Organ Morphology, Skeletal and Muscular System Development and Function, Tissue Morphology	morphology of smooth muscle cells	5.81E-03			APP	1
Cell-To-Cell Signaling and Interaction, Cellular Function and Maintenance, Hematological System Development and Function, Inflammatory Response	phagocytosis by microglia	5.81E-03			APP	1
Cellular Development, Cellular Growth and Proliferation, Embryonic Development, Nervous System Development and Function, Organismal Development, Tissue Morphology	quantity of neuroblasts	5.81E-03			APP	1
Cellular Function and Maintenance, Nervous System Development and Function	regulation of neurons	5.81E-03			APP	1
Cell Cycle	senescence of endothelial cells	5.81E-03			APP	1
Cell Death and Survival	cell survival	5.96E-03			APP,CUL3,ELAVL1,JUP	4
Cell-To-Cell Signaling and Interaction, Cellular Assembly and Organization, Cellular Function and Maintenance, Tissue Development	assembly of intercellular junctions	6.17E-03			APP,JUP	2
Organ Morphology, Respiratory System Development and Function	abnormal morphology of nasal cavity	6.25E-03			TCOF1	1
Nervous System Development and Function	abnormal morphology of small trigeminal ganglion	6.25E-03			TCOF1	1
Nervous System Development and Function	activation of hippocampus	6.25E-03			APP	1
Cell-To-Cell Signaling and Interaction	coupling of cells	6.25E-03			DBN1	1
Cellular Assembly and Organization, Cellular Function and Maintenance	depolarization of plasma membrane	6.25E-03			APP	1
Cellular Development, Cellular Growth and Proliferation, Embryonic Development, Nervous System Development and Function, Organ Development, Organismal Development, Tissue Development	development of hippocampal neurons	6.25E-03			APP	1
Embryonic Development, Organismal Development, Tissue Development	formation of neural fold	6.25E-03			TCOF1	1
Organismal Injury and Abnormalities	hematoma	6.25E-03			APP	1
Cell-To-Cell Signaling and Interaction, Nervous System Development and Function	long-term potentiation of collateral synapses	6.25E-03			APP	1
Cell-To-Cell Signaling and Interaction	loss of synapse	6.25E-03			APP	1
Cellular Movement, Nervous System Development and Function	migration of astrocytes	6.25E-03			APP	1
Cell-To-Cell Signaling and Interaction	response of endothelial cells	6.25E-03			APP	1
Cell-To-Cell Signaling and Interaction, Nervous System Development and Function	synaptic transmission of hippocampal neurons	6.25E-03			APP	1
Cardiovascular System Development and Function, Cell Morphology, Cellular Development, Organismal Development, Tissue Development	tubulation of microvascular endothelial cells	6.25E-03			APP	1
Embryonic Development, Nervous System Development and Function, Organ Development, Organismal Development, Tissue Development	formation of forebrain	6.39E-03			APP,TCOF1	2
Embryonic Development, Organismal Development, Tissue Development	growth of embryonic tissue	6.67E-03			APP,TCOF1	2
Organ Morphology, Organismal Development, Reproductive System Development and Function	abnormal morphology of decidua basalis	6.70E-03			ELAVL1	1
Organ Morphology	abnormal morphology of stratum spinosum	6.70E-03			JUP	1
Cell Death and Survival	cell death of pyramidal neurons	6.70E-03			APP	1
Neurological Disease, Organismal Injury and Abnormalities	gliosis of astrocytes	6.70E-03			APP	1
Cell Morphology, Embryonic Development, Hair and Skin Development and Function, Organ Development, Organismal Development, Tissue Development	keratinization of skin	6.70E-03			JUP	1
Cell Death and Survival	killing of macrophages	6.70E-03			APP	1
Cell-To-Cell Signaling and Interaction, Nervous System Development and Function	long-term potentiation of hippocampal neurons	6.70E-03			APP	1
Tissue Morphology	quantity of goblet cells	6.70E-03			APP	1
Cell Signaling, Molecular Transport, Small Molecule Biochemistry	secretion of nitric oxide	6.70E-03			APP	1
Cellular Assembly and Organization	formation of plasma membrane	6.71E-03			APP,JUP	2
Embryonic Development, Tissue Morphology	abnormal morphology of neural plate	7.14E-03			TCOF1	1
Cellular Assembly and Organization	aggregation of membrane rafts	7.14E-03			APP	1
Developmental Disorder, Neurological Disease, Psychological Disorders	behavioral deficit	7.14E-03			APP	1
Cancer, Endocrine System Disorders, Organismal Injury and Abnormalities	benign cold thyroid nodule	7.14E-03			APP	1
Hematological System Development and Function, Organismal Functions	coagulation of plasma	7.14E-03			APP	1
Cellular Development, Hematological System Development and Function, Hematopoiesis, Tissue Development	differentiation of peripheral blood monocytes	7.14E-03			APP	1
Cellular Assembly and Organization, Cellular Compromise, Cellular Function and Maintenance	disruption of microtubules	7.14E-03			APP	1
Tissue Morphology	lack of amnion	7.14E-03			CUL3	1
Cell-To-Cell Signaling and Interaction, Nervous System Development and Function	posttetanic potentiation	7.14E-03			APP	1
Lipid Metabolism, Molecular Transport, Small Molecule Biochemistry	quantity of ganglioside GM3	7.14E-03			APP	1
Free Radical Scavenging, Lipid Metabolism, Molecular Transport, Small Molecule Biochemistry	quantity of lipid peroxide	7.14E-03			APP	1
Nervous System Development and Function, Tissue Morphology	quantity of neuronal progenitor cells	7.14E-03			APP	1
Protein Synthesis	translation of protein	7.22E-03			APP,ELAVL1	2
Cell Cycle	S phase	7.32E-03			APP,CUL3	2
Tissue Morphology	abnormal morphology of atrioventricular canal cushion	7.59E-03			JUP	1
Connective Tissue Development and Function, Embryonic Development, Organ Development, Organ Morphology, Organismal Development, Skeletal and Muscular System Development and Function, Tissue Development	abnormal morphology of short maxilla	7.59E-03			TCOF1	1
Cellular Assembly and Organization	activation of mitochondria	7.59E-03			APP	1
Cellular Assembly and Organization	aggregation of mitochondria	7.59E-03			APP	1
Cell Death and Survival	apoptosis of microglia	7.59E-03			APP	1
Cellular Movement, Hematological System Development and Function, Immune Cell Trafficking, Inflammatory Response, Nervous System Development and Function	chemotaxis of microglia	7.59E-03			APP	1
Cell Death and Survival, Cellular Compromise, Neurological Disease, Organismal Injury and Abnormalities, Tissue Morphology	neurodegeneration of hippocampal neurons	7.59E-03			APP	1
Cellular Compromise, Neurological Disease, Ophthalmic Disease, Organismal Injury and Abnormalities, Tissue Morphology	neurodegeneration of photoreceptors	7.59E-03			APP	1
Cell-To-Cell Signaling and Interaction, Cellular Function and Maintenance, Hematological System Development and Function, Inflammatory Response	phagocytosis of leukocyte cell lines	7.59E-03			APP	1
Nervous System Development and Function, Tissue Morphology	quantity of granule cells	7.59E-03			APP	1
Behavior, Nervous System Development and Function	working memory	7.59E-03			APP	1
Auditory and Vestibular System Development and Function, Organ Morphology	abnormal morphology of external ear	8.03E-03			TCOF1	1
Cellular Function and Maintenance	endocytosis by embryonic cell lines	8.03E-03			APP	1
Cellular Function and Maintenance	endocytosis by epithelial cell lines	8.03E-03			APP	1
Cell Morphology, Cellular Assembly and Organization, Cellular Development, Cellular Function and Maintenance, Embryonic Development, Nervous System Development and Function, Tissue Development	length of dendritic spines	8.03E-03			DBN1	1
Cell Death and Survival, Nervous System Development and Function, Tissue Morphology	loss of cortical neurons	8.03E-03			APP	1
Organ Morphology	thickening of epidermis	8.03E-03			JUP	1
Skeletal and Muscular Disorders	torticollis	8.03E-03			APP	1
Connective Tissue Development and Function, Embryonic Development, Organ Development, Organ Morphology, Organismal Development, Respiratory System Development and Function, Skeletal and Muscular System Development and Function, Tissue Development	abnormal morphology of nasal bone	8.48E-03			TCOF1	1
