# Supplementary material for: Identification of network-based biomarkers of cardioembolic stroke using a systems biology approach with time series data
Source: BMC Syst Biol. 2015 Dec 9;9(Suppl 6):S4. doi: 10.1186/1752-0509-9-S6-S4 (PMC4674888; doi:10.1186/1752-0509-9-S6-S4)
Supplement: Additional file 4 — The diseases and functional annotation from IPA. (*.zip). [file 1752-0509-9-S6-S4-S4.zip › 1752-0509-9-SX-S4-S4-new/allhr_Disease_Function.txt]

© 2000-2015 QIAGEN. All rights reserved.
Categories	Diseases or Functions Annotation	p-Value	Predicted Activation State	Activation z-score	Molecules	# Molecules
Cell Death and Survival	cell viability of connective tissue cells	7.56E-06			APP,CUL3,GAB1,HDAC1	4
Cell Cycle	cell cycle progression	1.05E-05		0.702	APP,CUL3,EGFR,GAB1,HDAC1,SFN,UBC,UBE2S	8
Cancer, Renal and Urological Disease	tumorigenesis of kidney cancer cell lines	1.13E-05			EGFR,JUP	2
Cell Death and Survival	cell death	1.17E-05	Decreased	-2.046	APP,CUL3,DPF2,EGFR,GAB1,HDAC1,ITCH,JUP,NEDD8,SFN,SIRT7,UBC,UBE2S	13
Cellular Development, Embryonic Development, Hair and Skin Development and Function, Organ Development, Organismal Development, Tissue Development	differentiation of epidermal cells	1.58E-05			EGFR,GAB1,HDAC1,SFN	4
Cellular Movement	cell movement of tumor cell lines	1.76E-05		1.276	APP,EGFR,GAB1,HDAC1,ITCH,JUP,SFN	7
Cell Death and Survival	cell death of tumor cell lines	2.03E-05		-1.478	APP,EGFR,GAB1,HDAC1,ITCH,JUP,SFN,SIRT7,UBE2S	9
Cell Death and Survival	apoptosis of tumor cell lines	2.80E-05		-1.216	APP,EGFR,GAB1,HDAC1,ITCH,JUP,SFN,SIRT7	8
Cancer, Cellular Movement, Tumor Morphology	invasion of tumor cells	2.88E-05			EGFR,GAB1,HDAC1,JUP	4
Cell Cycle	abnormal cell cycle	3.18E-05			CUL3,HDAC1,UBC	3
Embryonic Development, Hair and Skin Development and Function, Organ Development, Organismal Development, Tissue Development	formation of skin	3.33E-05			EGFR,GAB1,HDAC1,JUP,SFN	5
Infectious Disease	Viral Infection	3.84E-05		-1.581	APP,EGFR,GAB1,HDAC1,ITCH,SFN,TIMM8A,UQCRC1,WDR46	9
Cell Cycle	interphase	5.44E-05		-0.532	APP,CUL3,EGFR,GAB1,HDAC1,SFN	6
Cell Death and Survival, Hair and Skin Development and Function	cell viability of epithelial cell lines	6.31E-05			APP,EGFR,ITCH	3
Cell-To-Cell Signaling and Interaction, Nervous System Development and Function	long-term potentiation of collateral synapses	6.85E-05			APP,EGFR	2
Cell Death and Survival	apoptosis of pheochromocytoma cell lines	7.21E-05			APP,EGFR,GAB1	3
Post-Translational Modification	deacetylation of protein	7.90E-05			HDAC1,SIRT7	2
Cell Morphology, Embryonic Development, Hair and Skin Development and Function, Organ Development, Organismal Development, Tissue Development	keratinization of skin	7.90E-05			JUP,SFN	2
Cell Death and Survival, Connective Tissue Development and Function	cell viability of fibroblasts	8.44E-05			CUL3,GAB1,HDAC1	3
Cell Death and Survival	cell survival	8.91E-05		1.021	APP,CUL3,EGFR,GAB1,HDAC1,ITCH,JUP,SFN	8
Cell Cycle	S phase	1.21E-04		-0.132	APP,CUL3,EGFR,GAB1	4
Cellular Development, Cellular Growth and Proliferation	proliferation of tumor cell lines	1.35E-04		1.041	APP,EGFR,GAB1,HDAC1,ITCH,JUP,SFN,SIRT7	8
Cellular Movement	cell movement of breast cancer cell lines	1.36E-04		1.969	EGFR,GAB1,JUP,SFN	4
Organ Morphology	abnormal morphology of granular layer of epidermis	1.58E-04			EGFR,JUP	2
Cellular Development, Cellular Growth and Proliferation	proliferation of ovarian cancer cell lines	1.71E-04			APP,EGFR,HDAC1	3
Gene Expression	binding of protein binding site	2.00E-04		0.456	APP,EGFR,HDAC1,JUP	4
Infectious Disease	infection of tumor cell lines	2.10E-04		-0.418	EGFR,HDAC1,TIMM8A,UQCRC1,WDR46	5
Infectious Disease	infection of cells	2.21E-04		-1.198	APP,EGFR,HDAC1,TIMM8A,UQCRC1,WDR46	6
Cellular Movement	cell movement of leukemia cell lines	2.55E-04			APP,GAB1,ITCH	3
Organ Morphology, Reproductive System Development and Function	abnormal morphology of small placenta	2.62E-04			EGFR,JUP	2
Nervous System Development and Function, Tissue Morphology	quantity of astrocytes	3.03E-04			APP,EGFR	2
Infectious Disease	infection by RNA virus	3.37E-04		-1.194	APP,EGFR,HDAC1,TIMM8A,UQCRC1,WDR46	6
Infectious Disease	infection by Influenza A virus	3.47E-04			EGFR,HDAC1	2
Cell Death and Survival	apoptosis	3.51E-04		-1.341	APP,CUL3,DPF2,EGFR,GAB1,HDAC1,ITCH,JUP,SFN,SIRT7	10
Cellular Movement	cell movement of epithelial cells	3.63E-04			EGFR,GAB1,JUP	3
Cellular Development, Embryonic Development, Hair and Skin Development and Function, Organ Development, Organismal Development, Tissue Development	differentiation of keratinocytes	3.77E-04			EGFR,GAB1,SFN	3
Cardiovascular System Development and Function, Organismal Development	formation of capillary vessel	3.94E-04			APP,GAB1	2
Protein Degradation, Protein Synthesis	catabolism of protein	3.98E-04			APP,EGFR,ITCH,NEDD8,UBC	5
Cellular Development, Cellular Growth and Proliferation, Hair and Skin Development and Function, Tissue Development	proliferation of keratinocytes	4.05E-04			EGFR,JUP,SFN	3
Cell Death and Survival	cell viability	4.06E-04		1.067	APP,CUL3,EGFR,GAB1,HDAC1,ITCH,SFN	7
Cell Death and Survival	cell viability of pheochromocytoma cell lines	4.69E-04			APP,GAB1	2
Cancer	tumorigenesis of tumor cell lines	4.81E-04			EGFR,JUP,SFN	3
Cellular Movement	migration of mammary tumor cells	5.23E-04			EGFR,JUP	2
Cell Morphology, Organ Morphology, Skeletal and Muscular System Development and Function, Tissue Morphology	morphology of muscle cells	5.31E-04			APP,JUP,SIRT7	3
Infectious Disease	infection by HIV-1	5.36E-04		-1.491	APP,EGFR,HDAC1,TIMM8A,UQCRC1	5
Cell Cycle	arrest in G2 phase	5.39E-04			EGFR,HDAC1,SFN	3
Protein Synthesis	metabolism of protein	5.50E-04		0.686	APP,EGFR,HDAC1,ITCH,NEDD8,UBC	6
Cell Death and Survival, Cellular Compromise	fragmentation of nucleus	5.51E-04			APP,HDAC1	2
Cell Cycle, Connective Tissue Development and Function	S phase of fibroblasts	5.79E-04			CUL3,GAB1	2
Cellular Movement	migration of tumor cell lines	6.49E-04		1.322	APP,EGFR,GAB1,HDAC1,SFN	5
Cellular Development, Cellular Growth and Proliferation	proliferation of hepatoma cell lines	6.50E-04			EGFR,GAB1,HDAC1	3
Cardiovascular System Development and Function, Organ Morphology	contractility of heart	6.79E-04			EGFR,GAB1,JUP	3
Cell Morphology, Cellular Function and Maintenance	repair of tumor cell lines	7.01E-04			APP,EGFR	2
Cell Death and Survival	cell death of neuroblastoma cell lines	7.52E-04			APP,HDAC1,UBE2S	3
Cellular Development	differentiation of neuroblastoma cell lines	7.66E-04			APP,EGFR	2
Cancer	mucoepidermoid carcinoma	7.66E-04			EGFR,SFN	2
DNA Replication, Recombination, and Repair	DNA damage	7.84E-04			APP,EGFR,HDAC1	3
Tissue Development	growth of epithelial tissue	7.87E-04			APP,CUL3,EGFR,JUP,SFN	5
Cell Morphology, Cellular Function and Maintenance	autophagy of brain cancer cell lines	8.00E-04			APP,GAB1	2
Cellular Development, Cellular Growth and Proliferation, Embryonic Development, Organismal Development	proliferation of embryonic stem cells	8.00E-04			APP,HDAC1	2
Cell Morphology, Cellular Assembly and Organization, Cellular Function and Maintenance	reorganization of cytoskeleton	8.06E-04			APP,EGFR,JUP	3
Cell-To-Cell Signaling and Interaction, Nervous System Development and Function	activation of astrocytes	8.34E-04			APP,EGFR	2
Cell Morphology	area of cells	8.34E-04			APP,EGFR	2
Cell Death and Survival, Nervous System Development and Function	cell viability of neuroglia	8.69E-04			APP,EGFR	2
Cell Morphology, Cellular Function and Maintenance, DNA Replication, Recombination, and Repair	double-stranded DNA break repair of cells	8.69E-04			APP,EGFR	2
Cardiovascular Disease, Developmental Disorder, Hereditary Disorder, Metabolic Disease, Neurological Disease, Psychological Disorders	APP-related cerebral amyloid angiopathy	8.96E-04			APP	1
Cancer, Gastrointestinal Disease	EGFR-expressing KRAS mutation-negative metastatic colorectal cancer	8.96E-04			EGFR	1
Cancer, Gastrointestinal Disease	KRAS codon 12 mutation negative codon 13 mutation negative colorectal cancer	8.96E-04			EGFR	1
Auditory Disease, Hereditary Disorder, Neurological Disease, Ophthalmic Disease	Mohr-Tranebjaerg syndrome	8.96E-04			TIMM8A	1
Lipid Metabolism, Molecular Transport, Small Molecule Biochemistry	accumulation of C18-ceramide	8.96E-04			APP	1
Cardiovascular System Development and Function, Cell-To-Cell Signaling and Interaction, Hepatic System Development and Function	activation of sinusoidal endothelial cells	8.96E-04			EGFR	1
Cell-To-Cell Signaling and Interaction, Cellular Compromise, Tissue Development, Tumor Morphology	adhesion of squamous carcinoma cells	8.96E-04			EGFR	1
Cancer, Gastrointestinal Disease	advanced KRAS mutation negative and NRAS mutation negative rectal cancer	8.96E-04			EGFR	1
Cell Death and Survival	anoikis of keratinocytes	8.96E-04			EGFR	1
Cell Death and Survival	apoptosis of ASE sensory neurons	8.96E-04			APP	1
Cell Death and Survival	apoptosis of olfactory receptor neurons	8.96E-04			APP	1
Cell Death and Survival, Respiratory Disease	apoptosis of pleural cells	8.96E-04			EGFR	1
Embryonic Development, Tissue Morphology	area of cartilage primordium	8.96E-04			EGFR	1
Cell Morphology, Hematological System Development and Function, Inflammatory Response	area of microglia	8.96E-04			APP	1
Cardiovascular Disease, Developmental Disorder, Organismal Injury and Abnormalities	arrhythmogenic right ventricular dysplasia familial 12	8.96E-04			JUP	1
Cell-To-Cell Signaling and Interaction	association of neurons	8.96E-04			APP	1
Cellular Function and Maintenance, Molecular Transport, Nervous System Development and Function	axonal transport of heavy metal	8.96E-04			APP	1
Cell Death and Survival	cell death of HCSM cells	8.96E-04			APP	1
Cancer, Cell Death and Survival, Tumor Morphology	cell viability of neuroblastoma cells	8.96E-04			APP	1
Cell Death and Survival	cell viability of pericytes	8.96E-04			APP	1
Cell-To-Cell Signaling and Interaction, Connective Tissue Development and Function, Tissue Development	cell-cell contact of fibroblasts	8.96E-04			APP	1
Cardiovascular Disease, Metabolic Disease, Neurological Disease, Psychological Disorders	cerebral amyloid angiopathy of cerebrum	8.96E-04			APP	1
Cellular Assembly and Organization	clearance of amyloid-beta plaques	8.96E-04			APP	1
Neurological Disease	cognitive deterioration	8.96E-04			APP	1
Cell Cycle, Cell-To-Cell Signaling and Interaction, Cellular Growth and Proliferation, Cellular Movement, Hematological System Development and Function	contact growth inhibition of B-lymphocyte derived cell lines	8.96E-04			EGFR	1
Cell Death and Survival, Cellular Compromise, Nervous System Development and Function	cytotoxicity of hippocampal neurons	8.96E-04			APP	1
Amino Acid Metabolism, Post-Translational Modification, Small Molecule Biochemistry	deamination of L-arginine	8.96E-04			APP	1
Tissue Morphology	degeneration of vascular tissue	8.96E-04			APP	1
Cell Cycle, Connective Tissue Development and Function	delay in G2/M phase transition of fibroblast cell lines	8.96E-04			HDAC1	1
Connective Tissue Development and Function, Embryonic Development, Organ Development, Organismal Development, Skeletal and Muscular System Development and Function, Tissue Development	delay in initiation of development of secondary center of ossification	8.96E-04			EGFR	1
Embryonic Development, Organismal Development, Skeletal and Muscular System Development and Function, Tissue Development	delay in ossification of cartilage primordium	8.96E-04			EGFR	1
Cell-To-Cell Signaling and Interaction, Cellular Movement, Connective Tissue Development and Function, Skeletal and Muscular System Development and Function	delay in recruitment of osteoblasts	8.96E-04			EGFR	1
Cell-To-Cell Signaling and Interaction, Cellular Movement, Connective Tissue Development and Function, Skeletal and Muscular System Development and Function	delay in recruitment of osteoclasts	8.96E-04			EGFR	1
Cellular Assembly and Organization	density of amyloid-beta plaques	8.96E-04			APP	1
Cellular Assembly and Organization, Nervous System Development and Function	density of axon terminals	8.96E-04			APP	1
Tissue Morphology	density of glial progenitor cells	8.96E-04			EGFR	1
Cell Morphology, Cellular Assembly and Organization, Cellular Development, Cellular Function and Maintenance, Embryonic Development, Nervous System Development and Function, Tissue Development	density of mushroom spine	8.96E-04			APP	1
Cellular Compromise	depletion of basal cells	8.96E-04			TIMM8A	1
Embryonic Development, Organ Development, Organismal Development, Skeletal and Muscular System Development and Function, Tissue Development	development of flexor muscle	8.96E-04			GAB1	1
Cellular Development, Cellular Growth and Proliferation, Embryonic Development, Endocrine System Development and Function, Nervous System Development and Function, Organ Development, Organismal Development, Reproductive System Development and Function, Tissue Development	development of lactotropes	8.96E-04			EGFR	1
Embryonic Development, Organismal Development, Skeletal and Muscular System Development and Function	development of wing	8.96E-04			APP	1
Lipid Metabolism, Small Molecule Biochemistry	disruption of lipid	8.96E-04			APP	1
Cell Morphology, Cellular Function and Maintenance, DNA Replication, Recombination, and Repair	double-stranded DNA break repair of bronchial epithelial cells	8.96E-04			EGFR	1
Neurological Disease, Organismal Injury and Abnormalities	dysfunction of entorhinal area	8.96E-04			APP	1
Developmental Disorder, Neurological Disease	dystrophy of cholinergic fibers	8.96E-04			APP	1
Cardiovascular Disease, Metabolic Disease, Neurological Disease, Psychological Disorders	early-onset Alzheimer disease with cerebral amyloid angiopathy	8.96E-04			APP	1
Cell Cycle, Cell Morphology, Cellular Assembly and Organization, Cellular Movement	elongation of amyloid fibrils	8.96E-04			APP	1
Cell Cycle, Cell Morphology, Cellular Assembly and Organization, Cellular Movement	elongation of protofibrils	8.96E-04			APP	1
Cell Cycle	entry into cell cycle progression of pheochromocytoma cell lines	8.96E-04			APP	1
Cancer, Gastrointestinal Disease	esophageal carcinosarcoma	8.96E-04			EGFR	1
Cell-To-Cell Signaling and Interaction, Nervous System Development and Function	firing of GABAergic neurons	8.96E-04			APP	1
Cell-To-Cell Signaling and Interaction, Nervous System Development and Function	firing of place cells	8.96E-04			APP	1
Cell Morphology	fluidity of Golgi membrane	8.96E-04			APP	1
Cellular Function and Maintenance, Organ Development	function of brain cells	8.96E-04			APP	1
Cardiovascular System Development and Function, Organ Development	function of right ventricle	8.96E-04			JUP	1
Cancer, Respiratory Disease	giant cell lung carcinoma	8.96E-04			EGFR	1
Cellular Function and Maintenance	homeostasis of hippocampal neurons	8.96E-04			APP	1
Behavior	hyperactivity of neurons	8.96E-04			APP	1
Cell-To-Cell Signaling and Interaction, Inflammatory Response	inflammation of microglia	8.96E-04			APP	1
Cell-To-Cell Signaling and Interaction, Inflammatory Response, Nervous System Development and Function, Tissue Development	inflammation of neurons	8.96E-04			APP	1
Cell-To-Cell Signaling and Interaction, Inflammatory Response	inflammatory response of leukocyte cell lines	8.96E-04			APP	1
Cell-To-Cell Signaling and Interaction	inflammatory response of nervous tissue cell lines	8.96E-04			APP	1
Cellular Compromise, Neurological Disease	injury of astrocytes	8.96E-04			APP	1
Cellular Compromise, Neurological Disease	injury of ependymal cells	8.96E-04			APP	1
Cellular Compromise, Neurological Disease	injury of microglia	8.96E-04			APP	1
Cellular Compromise, Neurological Disease	injury of oligodendrocytes	8.96E-04			APP	1
Cardiovascular Disease, Cellular Compromise, Connective Tissue Disorders, Organismal Injury and Abnormalities	injury of pericytes	8.96E-04			APP	1
Hereditary Disorder, Neurological Disease	jensen syndrome	8.96E-04			TIMM8A	1
Cell Death and Survival	killing of hippocampal neurons	8.96E-04			APP	1
Cell Morphology, Nervous System Development and Function	length of cholinergic fibers	8.96E-04			APP	1
Cancer, Gastrointestinal Disease	locally recurrent esophageal squamous cell carcinoma	8.96E-04			EGFR	1
Infectious Disease	maintenance of killer virus	8.96E-04			HDAC1	1
Cancer, Respiratory Disease	maintenance of non small cell lung adenocarcinoma	8.96E-04			EGFR	1
Cellular Development, Hematological System Development and Function, Hematopoiesis, Tissue Development	maturation of peripheral B lymphocytes	8.96E-04			APP	1
Cellular Function and Maintenance	metabolism of neurons	8.96E-04			APP	1
Cancer, Gastrointestinal Disease	metastatic KRAS mutation negative and NRAS mutation negative rectal cancer	8.96E-04			EGFR	1
Hematological Disease, Immunological Disease, Neurological Disease, Organismal Injury and Abnormalities	microgliosis of microglia	8.96E-04			APP	1
Organismal Injury and Abnormalities	microhemorrhage of vasculature	8.96E-04			APP	1
Cell Morphology, Cellular Assembly and Organization, Cellular Compromise	micronucleation of nucleus	8.96E-04			SFN	1
Metabolic Disease, Neurological Disease, Psychological Disorders	mid stage Alzheimer's disease	8.96E-04			APP	1
Cellular Movement, Hematological System Development and Function, Immune Cell Trafficking	mobilization of microglia	8.96E-04			APP	1
Cell Morphology, Cellular Development	morphogenesis of epithelial cell lines	8.96E-04			GAB1	1
Cell Morphology, Nervous System Development and Function, Tissue Morphology	morphology of neuronal progenitor cells	8.96E-04			EGFR	1
Cancer, Cell Morphology, Tumor Morphology	morphology of squamous carcinoma cells	8.96E-04			EGFR	1
Inflammatory Disease, Neurological Disease	neuritic dystrophy of hippocampal neurons	8.96E-04			APP	1
Neurological Disease	neuritis of neurons	8.96E-04			APP	1
Cellular Development, Embryonic Development, Nervous System Development and Function, Organ Development, Organismal Development, Tissue Development	neurogenesis of anterior horn cells	8.96E-04			APP	1
Cell Death and Survival, Cellular Compromise	neurotoxicity of hippocampal neurons	8.96E-04			APP	1
Cardiovascular Disease	occlusion of capillary vessel	8.96E-04			APP	1
Behavior	odor habituation	8.96E-04			APP	1
Behavior	odorant exploration	8.96E-04			APP	1
Cellular Compromise	oxidative stress response of cellular membrane	8.96E-04			APP	1
Cellular Compromise	oxidative stress response of cerebral endothelial cells	8.96E-04			APP	1
Cell-To-Cell Signaling and Interaction	penetration of carcinoma cell lines	8.96E-04			HDAC1	1
Cell-To-Cell Signaling and Interaction	penetration of lung cancer cell lines	8.96E-04			HDAC1	1
Cancer, Endocrine System Disorders, Neurological Disease, Organismal Injury and Abnormalities, Reproductive System Disease	pituitary carcinoma	8.96E-04			EGFR	1
Cellular Function and Maintenance, Cellular Growth and Proliferation	production of synovial fibroblasts	8.96E-04			EGFR	1
Cancer, Gastrointestinal Disease	progressed KRAS mutation negative and NRAS mutation negative colorectal cancer	8.96E-04			EGFR	1
Neurological Disease	progressive neurologic decline	8.96E-04			APP	1
Tissue Development	proliferation of intestinal mucosa	8.96E-04			EGFR	1
Cancer, Respiratory Disease	pulmonary salivary gland-type tumor	8.96E-04			EGFR	1
Amino Acid Metabolism	quantity of L-serine	8.96E-04			EGFR	1
Amino Acid Metabolism	quantity of L-threonine	8.96E-04			EGFR	1
Cell Death and Survival	quantity of apoptotic cortical neurons	8.96E-04			APP	1
Cell Cycle, Nervous System Development and Function	re-entry into cell cycle progression of cortical neurons	8.96E-04			APP	1
Cancer	recurrent loco-regionally advanced squamous cell carcinoma of the head and neck	8.96E-04			EGFR	1
Lipid Metabolism, Molecular Transport, Small Molecule Biochemistry	release of monosialoganglioside	8.96E-04			APP	1
Cell-To-Cell Signaling and Interaction, Cellular Compromise, Cellular Function and Maintenance, Inflammatory Response	respiratory burst of microglia	8.96E-04			APP	1
Cell Morphology, Cell-To-Cell Signaling and Interaction, Cellular Function and Maintenance, Nervous System Development and Function	resting membrane potential of hippocampal neurons	8.96E-04			APP	1
Cell Morphology, Cellular Assembly and Organization, Neurological Disease	size of amyloid-beta plaques	8.96E-04			APP	1
Neurological Disease	solubilization of amyloid-beta plaques	8.96E-04			APP	1
Cancer, Respiratory Disease	stage 2A EGFR L858R mutation positive non-small cell lung cancer	8.96E-04			EGFR	1
Cancer, Respiratory Disease	stage 2A EGFR exon 19 deletion positive non-small cell lung cancer	8.96E-04			EGFR	1
Cancer, Respiratory Disease	stage 2b EGFR L858R mutation positive non-small cell lung cancer	8.96E-04			EGFR	1
Cancer, Respiratory Disease	stage 2b EGFR exon 19 deletion positive non-small cell lung cancer	8.96E-04			EGFR	1
Cancer, Respiratory Disease	stage 3A EGFR L858R mutation positive non-small cell lung cancer	8.96E-04			EGFR	1
Cancer, Respiratory Disease	stage 3A EGFR exon 19 deletion positive non-small cell lung cancer	8.96E-04			EGFR	1
Cancer, Respiratory Disease	stage 4 EGFR sensitizing mutation positive non-small cell lung cancer	8.96E-04			EGFR	1
Cell Cycle	sub-G1 phase of colon cancer cell lines	8.96E-04			EGFR	1
Cell Morphology, Endocrine System Development and Function	surface area of beta islet cells	8.96E-04			EGFR	1
Developmental Disorder, Hereditary Disorder, Immunological Disease	syndromic multisystem autoimmune disease	8.96E-04			ITCH	1
Cancer	terminal respiratory unit type adenocarcinoma	8.96E-04			EGFR	1
Cancer, Gastrointestinal Disease, Immunological Disease, Organismal Injury and Abnormalities, Respiratory Disease	tonsillar carcinoma	8.96E-04			EGFR	1
Cell Morphology, Cell-To-Cell Signaling and Interaction, Cellular Function and Maintenance, Nervous System Development and Function	transmembrane potential of pyramidal neurons	8.96E-04			APP	1
Cancer, Gastrointestinal Disease	unresectable esophageal squamous cell carcinoma	8.96E-04			EGFR	1
Cardiovascular System Development and Function, Organismal Development, Tissue Morphology	vasodilation of vascular tissue	8.96E-04			APP	1
Cardiovascular System Development and Function, Organ Morphology	volume of right ventricle	8.96E-04			JUP	1
Cell Death and Survival	apoptosis of squamous cell carcinoma cell lines	9.05E-04			EGFR,JUP	2
Cellular Compromise, Organismal Injury and Abnormalities, Skeletal and Muscular Disorders, Tissue Morphology	degeneration of muscle cells	9.05E-04			APP,HDAC1	2
Cancer	invasion of tissue	9.23E-04			EGFR,GAB1,HDAC1	3
DNA Replication, Recombination, and Repair	synthesis of DNA	9.25E-04		0.201	APP,EGFR,GAB1,HDAC1	4
Cell Signaling	protein kinase cascade	9.73E-04			EGFR,GAB1,HDAC1,ITCH	4
Gastrointestinal Disease, Hepatic System Disease	cholelithiasis	9.79E-04			APP,EGFR	2
Cell Death and Survival	apoptosis of fibroblasts	9.98E-04			APP,EGFR,GAB1	3
Cell Cycle	arrest in G2/M phase of tumor cell lines	1.02E-03			EGFR,SFN	2
Cell Cycle	G2/M phase	1.06E-03			EGFR,HDAC1,SFN	3
Cardiovascular Disease, Organismal Injury and Abnormalities	acute coronary syndrome	1.08E-03			APP,EGFR,JUP	3
Cellular Development, Cellular Growth and Proliferation, Embryonic Development, Nervous System Development and Function, Organ Development, Organismal Development, Tissue Development	formation of brain cells	1.09E-03			APP,EGFR	2
Dermatological Diseases and Conditions, Inflammatory Disease, Inflammatory Response	Dermatitis	1.13E-03			EGFR,HDAC1,JUP,SFN	4
Infectious Disease	entrance of virus	1.17E-03			APP,ITCH	2
Cell Signaling, Small Molecule Biochemistry, Vitamin and Mineral Metabolism	oscillation of Ca2+	1.17E-03			APP,EGFR	2
Cellular Growth and Proliferation	proliferation of cells	1.21E-03		0.276	APP,CUL3,EGFR,GAB1,HDAC1,ITCH,JUP,SFN,SIRT7,TIMM8A,UBC	11
Cellular Movement, Reproductive System Development and Function	migration of breast cell lines	1.22E-03			APP,EGFR	2
Embryonic Development, Tissue Morphology	morphology of ectoderm	1.26E-03			CUL3,EGFR	2
Infectious Disease, Reproductive System Disease	infection of cervical cancer cell lines	1.28E-03		-0.831	EGFR,TIMM8A,UQCRC1,WDR46	4
Gene Expression	binding of AP1 consensus site	1.30E-03			APP,EGFR	2
Cell Death and Survival, Embryonic Development	cell viability of embryonic cell lines	1.30E-03			APP,ITCH	2
Carbohydrate Metabolism, Molecular Transport, Small Molecule Biochemistry	uptake of D-glucose	1.34E-03			APP,EGFR,JUP	3
Cellular Assembly and Organization	development of cytoplasm	1.34E-03			APP,CUL3,EGFR,HDAC1	4
Cell Death and Survival	apoptosis of epithelial cell lines	1.35E-03			APP,EGFR,ITCH	3
Cellular Movement	invasion of fibroblast cell lines	1.43E-03			EGFR,JUP	2
Cellular Movement	migration of breast cancer cell lines	1.50E-03			EGFR,GAB1,SFN	3
Cell Signaling, Nucleic Acid Metabolism, Small Molecule Biochemistry	binding of GTP	1.52E-03			APP,EGFR	2
Cell Cycle	senescence of cells	1.55E-03			APP,EGFR,UBC	3
Cardiovascular System Development and Function, Organismal Development, Tissue Morphology	morphology of cardiovascular tissue	1.56E-03			APP,JUP,SIRT7	3
Cardiovascular System Development and Function	angiogenesis	1.58E-03			APP,EGFR,GAB1,JUP,SIRT7	5
Cell Death and Survival, DNA Replication, Recombination, and Repair	condensation of chromatin	1.62E-03			APP,EGFR	2
Cell Cycle	M phase	1.63E-03			APP,CUL3,HDAC1	3
Cell Cycle	cell cycle progression of tumor cell lines	1.65E-03			APP,EGFR,SFN	3
Cell-To-Cell Signaling and Interaction, Cellular Assembly and Organization, Cellular Function and Maintenance, Tissue Development	assembly of intercellular junctions	1.72E-03			APP,HDAC1,JUP	3
Cellular Development, Cellular Growth and Proliferation, Embryonic Development, Organismal Development	proliferation of embryonic cells	1.74E-03			APP,EGFR,HDAC1	3
Cellular Development	immortalization	1.77E-03			HDAC1,SFN	2
Dermatological Diseases and Conditions	Naxos disease	1.79E-03			JUP	1
Hair and Skin Development and Function, Organ Morphology	abnormal morphology of wavy vibrissae	1.79E-03			EGFR	1
Cell-To-Cell Signaling and Interaction, Hepatic System Development and Function	activation of hepatocytes	1.79E-03			EGFR	1
Cell-To-Cell Signaling and Interaction, Hematological System Development and Function, Immune Cell Trafficking, Nervous System Development and Function, Tissue Development	adhesion of microglia	1.79E-03			APP	1
Cellular Assembly and Organization, Neurological Disease	aggregation of amyloid fibrils	1.79E-03			APP	1
Cell-To-Cell Signaling and Interaction, Hair and Skin Development and Function, Tissue Development	aggregation of keratinocytes	1.79E-03			EGFR	1
Cellular Assembly and Organization, Lipid Metabolism, Small Molecule Biochemistry	aggregation of liposome	1.79E-03			APP	1
Metabolic Disease	amyloidosis of vasculature	1.79E-03			APP	1
Cancer, Cell Death and Survival, Tumor Morphology	apoptosis of cancer stem cells	1.79E-03			EGFR	1
Cell Death and Survival	apoptosis of cholinergic neurons	1.79E-03			APP	1
Cardiovascular Disease, Organismal Injury and Abnormalities, Tissue Morphology	area of fibrous plaque	1.79E-03			APP	1
Hair and Skin Development and Function	arrangement of hair follicle	1.79E-03			EGFR	1
Cell Cycle	arrest in G2/M phase of carcinoma cell lines	1.79E-03			EGFR	1
Cellular Assembly and Organization	association of nuclear matrix	1.79E-03			SFN	1
Behavior, Nervous System Development and Function	associative memory	1.79E-03			APP	1
Neurological Disease, Organismal Injury and Abnormalities	astrocytosis of hippocampal CA1 region	1.79E-03			APP	1
Neurological Disease, Organismal Injury and Abnormalities	atrophy of white matter	1.79E-03			APP	1
Hereditary Disorder, Metabolic Disease, Neurological Disease, Psychological Disorders	autosomal recessive familial Alzheimer disease 1	1.79E-03			APP	1
Metabolic Disease, Neurological Disease	beta amyloidosis of cerebral neocortex	1.79E-03			APP	1
Metabolic Disease, Neurological Disease	beta amyloidosis of corpus callosum	1.79E-03			APP	1
Metabolic Disease, Neurological Disease	beta amyloidosis of hippocampus	1.79E-03			APP	1
Metabolic Disease, Neurological Disease	beta amyloidosis of leptomeningeal vessel	1.79E-03			APP	1
Cellular Assembly and Organization	binding of amyloid fibrils	1.79E-03			APP	1
Cellular Growth and Proliferation, Nervous System Development and Function	blockade of hippocampal neurons	1.79E-03			APP	1
Cellular Assembly and Organization, Cellular Compromise, Cellular Function and Maintenance	breakdown of microtubules	1.79E-03			APP	1
Cell Death and Survival, Skeletal and Muscular System Development and Function	cell viability of HCSM cells	1.79E-03			APP	1
Cell Morphology	cellularity of thymocytes	1.79E-03			HDAC1	1
Cardiovascular Disease, Metabolic Disease, Neurological Disease, Psychological Disorders	cerebral amyloid angiopathy of leptomeningeal vessel	1.79E-03			APP	1
Cellular Assembly and Organization	clustering of late endosomes	1.79E-03			HDAC1	1
Cell Death and Survival, Cellular Compromise	cytotoxicity of pheochromocytoma cell lines	1.79E-03			APP	1
Cellular Compromise	damage of pheochromocytoma cell lines	1.79E-03			APP	1
Cellular Compromise, Tissue Morphology	degeneration of endothelial cells	1.79E-03			APP	1
Neurological Disease, Organismal Injury and Abnormalities	degeneration of entorhinal area	1.79E-03			APP	1
Cancer, Renal and Urological Disease	delay in tumorigenesis of kidney cancer cell lines	1.79E-03			EGFR	1
Cellular Compromise	destabilization of actin filaments	1.79E-03			APP	1
Cardiovascular Disease, Organismal Injury and Abnormalities	development of fatty lesion	1.79E-03			APP	1
Cancer, Neurological Disease	development of oligoastrocytoma	1.79E-03			EGFR	1
Cancer, Neurological Disease	development of oligodendroglioma	1.79E-03			EGFR	1
Cellular Assembly and Organization, Neurological Disease	disaggregation of amyloid fibrils	1.79E-03			APP	1
Cellular Assembly and Organization, Cellular Compromise	disruption of DMPC vesicles	1.79E-03			APP	1
Cardiovascular Disease, Developmental Disorder, Organismal Injury and Abnormalities	ectopia of heart ventricle	1.79E-03			JUP	1
Cell Cycle, Nervous System Development and Function	entry into S phase of cortical neurons	1.79E-03			APP	1
Cell Cycle, Reproductive System Development and Function	entry into meiosis of oocytes	1.79E-03			EGFR	1
Cellular Development, Cellular Growth and Proliferation, Hepatic System Development and Function, Tissue Development, Tissue Morphology	expansion of hepatic progenitor cells	1.79E-03			CUL3	1
Cancer, Organismal Injury and Abnormalities	follicular dendritic cell sarcoma	1.79E-03			EGFR	1
Cellular Assembly and Organization, DNA Replication, Recombination, and Repair	formation of chromosomal radial	1.79E-03			EGFR	1
Cellular Assembly and Organization, Tissue Development	formation of protofibrils	1.79E-03			APP	1
Protein Synthesis	frameshifting of ribosome	1.79E-03			HDAC1	1
Cellular Assembly and Organization	generation of tau filament	1.79E-03			APP	1
Cell-To-Cell Signaling and Interaction, Cellular Growth and Proliferation, Nervous System Development and Function	hyperexcitation of hippocampal neurons	1.79E-03			APP	1
Cell-To-Cell Signaling and Interaction, Cellular Growth and Proliferation, Nervous System Development and Function	hyperexcitation of pyramidal neurons	1.79E-03			APP	1
Developmental Disorder, Hematological Disease, Immunological Disease, Neurological Disease	hypertrophy of microglia	1.79E-03			APP	1
Infectious Disease	infection by herpes simplex virus	1.79E-03			APP	1
Cancer, Organismal Injury and Abnormalities, Renal and Urological Disease	locally advanced EGFR positive bladder cancer	1.79E-03			EGFR	1
Cancer, Organismal Injury and Abnormalities, Renal and Urological Disease	locally advanced HER2 positive bladder cancer	1.79E-03			EGFR	1
Nervous System Development and Function	mass of forebrain	1.79E-03			APP	1
Inflammatory Disease, Inflammatory Response, Neurological Disease	meningoencephalitis	1.79E-03			APP	1
Cancer, Organismal Injury and Abnormalities, Renal and Urological Disease	metastatic EGFR positive bladder cancer	1.79E-03			EGFR	1
Cancer, Organismal Injury and Abnormalities, Renal and Urological Disease	metastatic HER2 positive bladder cancer	1.79E-03			EGFR	1
Neurological Disease, Organismal Injury and Abnormalities	microhemorrhage of hippocampus	1.79E-03			APP	1
Cellular Movement	migration of colonocytes	1.79E-03			EGFR	1
Cell Cycle	mitogenesis of colon cancer cell lines	1.79E-03			EGFR	1
Cell Cycle, Hepatic System Development and Function	mitogenesis of liver cell lines	1.79E-03			EGFR	1
Embryonic Development, Organ Development, Organ Morphology, Organismal Development, Renal and Urological System Development and Function, Reproductive System Development and Function, Tissue Development	morphogenesis of breast tissue	1.79E-03			EGFR	1
Nervous System Development and Function	neuroprotection of pheochromocytoma cell lines	1.79E-03			APP	1
Nervous System Development and Function	neuropsychological performance	1.79E-03			APP	1
Cancer, Respiratory Disease	non small cell lung adenosquamous carcinoma	1.79E-03			EGFR	1
RNA Post-Transcriptional Modification	oxidation of RNA	1.79E-03			APP	1
Cellular Compromise	oxidative stress response of blood cells	1.79E-03			APP	1
Neurological Disease, Organismal Injury and Abnormalities	pathogenesis of medulla oblongata	1.79E-03			APP	1
Infectious Disease	penetration by virus	1.79E-03			HDAC1	1
Cell Death and Survival, Cellular Compromise	pyknosis of nucleus	1.79E-03			APP	1
Amino Acid Metabolism, Molecular Transport, Small Molecule Biochemistry	quantity of L-ornithine	1.79E-03			EGFR	1
Nervous System Development and Function, Tissue Morphology	quantity of corticohippocampal neurons	1.79E-03			APP	1
Nervous System Development and Function, Tissue Morphology	quantity of inhibitory interneurons	1.79E-03			APP	1
Organ Morphology, Reproductive System Development and Function	quantity of mammary alveolus	1.79E-03			EGFR	1
Nervous System Development and Function, Tissue Morphology	quantity of neocortical neurons	1.79E-03			APP	1
Cell-To-Cell Signaling and Interaction, Cellular Assembly and Organization, Nervous System Development and Function, Tissue Development	quantity of neuromuscular synapse	1.79E-03			APP	1
Cellular Assembly and Organization	quantity of senile plaques	1.79E-03			APP	1
Cellular Development, Hair and Skin Development and Function	re-epithelialization of squamous cell carcinoma cell lines	1.79E-03			EGFR	1
Cellular Function and Maintenance	receptor-mediated endocytosis by cortical neurons	1.79E-03			APP	1
Cell Death and Survival	recovery of vascular endothelial cells	1.79E-03			GAB1	1
Behavior	response learning	1.79E-03			APP	1
Cell-To-Cell Signaling and Interaction, Nervous System Development and Function	response of hippocampal neurons	1.79E-03			APP	1
Cardiovascular Disease, Organismal Injury and Abnormalities	retraction of fibrin clot	1.79E-03			APP	1
Cell Morphology	shape change of mushroom spine	1.79E-03			APP	1
Gastrointestinal Disease, Organismal Injury and Abnormalities, Tissue Morphology	size of aberrant crypt foci	1.79E-03			EGFR	1
Nervous System Development and Function	size of hippocampal commissure	1.79E-03			APP	1
Cancer, Respiratory Disease, Tumor Morphology	size of lung carcinoma	1.79E-03			EGFR	1
Cardiovascular Disease, Organismal Injury and Abnormalities	spontaneous ventricular tachycardia	1.79E-03			JUP	1
Cell Signaling, Vitamin and Mineral Metabolism	stabilization of Ca2+	1.79E-03			APP	1
Cell Morphology, Cell-To-Cell Signaling and Interaction, Cellular Assembly and Organization, Nervous System Development and Function	structure of synapse	1.79E-03			APP	1
Cell Death and Survival, Respiratory System Development and Function	survival of bronchial epithelial cells	1.79E-03			EGFR	1
Cell-To-Cell Signaling and Interaction	targeting of T lymphocytes	1.79E-03			APP	1
Cellular Assembly and Organization	trafficking of dense-core vesicles	1.79E-03			APP	1
Cancer	transformation of erythroblasts	1.79E-03			EGFR	1
Cell Signaling, Nucleic Acid Metabolism, Small Molecule Biochemistry	upregulation of cyclic AMP	1.79E-03			EGFR	1
Cellular Function and Maintenance	uptake of bone marrow cells	1.79E-03			APP	1
Nervous System Development and Function, Organ Morphology	volume of dentate gyrus	1.79E-03			APP	1
Hair and Skin Development and Function	waviness of hair	1.79E-03			EGFR	1
Cell Death and Survival, Renal and Urological System Development and Function	cell viability of kidney cell lines	1.82E-03			APP,ITCH	2
Cellular Growth and Proliferation	colony formation of breast cancer cell lines	1.82E-03			EGFR,SFN	2
Cellular Growth and Proliferation, Tissue Development	proliferation of epithelial cells	1.82E-03			CUL3,EGFR,JUP,SFN	4
Cardiovascular System Development and Function, Organismal Development	vasculogenesis	1.88E-03			APP,EGFR,GAB1,JUP,SIRT7	5
Cellular Movement	invasion of cells	1.89E-03		1.107	APP,EGFR,GAB1,HDAC1,JUP	5
Cell Cycle	interphase of colon cancer cell lines	1.92E-03			EGFR,SFN	2
Cellular Development, Cellular Growth and Proliferation, Embryonic Development, Organismal Development, Tissue Morphology	quantity of embryonic cells	1.92E-03			APP,EGFR	2
Cellular Assembly and Organization	formation of plasma membrane	1.95E-03			APP,HDAC1,JUP	3
Psychological Disorders	depressive disorder	2.01E-03			APP,EGFR,UBE2S	3
Organismal Injury and Abnormalities, Tissue Morphology	quantity of lesion	2.02E-03			APP,EGFR	2
Post-Translational Modification	polyubiquitination of protein	2.08E-03			CUL3,ITCH	2
Cancer	hyperplasia of epithelial cells	2.13E-03			EGFR,HDAC1	2
Cancer	mesothelioma	2.13E-03			EGFR,HDAC1	2
Cancer, Gastrointestinal Disease, Respiratory Disease	pharyngeal cancer	2.13E-03			EGFR,SFN	2
Cell Signaling, Molecular Transport, Vitamin and Mineral Metabolism	entrance of Ca2+	2.19E-03			APP,EGFR	2
Cellular Movement	scattering of cells	2.19E-03			EGFR,GAB1	2
Tissue Development	development of epithelial tissue	2.20E-03			APP,EGFR,GAB1,SFN	4
Cellular Movement	migration of leukemia cell lines	2.24E-03			APP,GAB1	2
Organismal Survival	death of perinatal stage organism	2.30E-03			EGFR,HDAC1	2
Cell-To-Cell Signaling and Interaction, Cellular Assembly and Organization, Tissue Development	quantity of intercellular junctions	2.30E-03			APP,JUP	2
Cellular Movement	chemotaxis of cells	2.35E-03			APP,EGFR,GAB1,ITCH	4
Cell Death and Survival	cell death of granule cells	2.35E-03			APP,HDAC1	2
Lipid Metabolism, Small Molecule Biochemistry	binding of lipid	2.41E-03			APP,SFN	2
Cellular Movement	migration of lung cancer cell lines	2.41E-03			EGFR,HDAC1	2
Cell Signaling, Post-Translational Modification	activation of Protein kinase	2.48E-03			EGFR,GAB1,SFN	3
Cancer, Gastrointestinal Disease, Respiratory Disease	malignant neoplasm of pharynx	2.53E-03			EGFR,SFN	2
Organismal Injury and Abnormalities	development of lesion	2.59E-03			APP,EGFR	2
Cellular Development, Cellular Growth and Proliferation	proliferation of squamous cell carcinoma cell lines	2.59E-03			EGFR,JUP	2
Cancer, Respiratory Disease	HER2 mutation positive non-small cell lung cancer	2.68E-03			EGFR	1
Cell Cycle	S phase of squamous cell carcinoma cell lines	2.68E-03			EGFR	1
Digestive System Development and Function, Organ Morphology, Organismal Development	abnormal morphology of filiform papilla	2.68E-03			EGFR	1
Embryonic Development, Organ Development, Organ Morphology, Organismal Development, Respiratory System Development and Function, Tissue Development	abnormal morphology of terminal bronchiole	2.68E-03			EGFR	1
Cancer, Respiratory Disease	advanced EGFR activating mutation negative non-small cell lung cancer	2.68E-03			EGFR	1
Cell Morphology, Cellular Assembly and Organization, Neurological Disease	area of amyloid fibrils	2.68E-03			APP	1
Cell Cycle	arrest in G1 phase of squamous cell carcinoma cell lines	2.68E-03			EGFR	1
Cell Cycle	arrest in G2/M phase of pancreatic cancer cell lines	2.68E-03			SFN	1
Cellular Compromise, Neurological Disease, Organismal Injury and Abnormalities	atrophy of dendrites	2.68E-03			APP	1
Cell-To-Cell Signaling and Interaction, Tissue Development	attachment of extracellular matrix	2.68E-03			EGFR	1
Gene Expression	binding of HIF-1 response element	2.68E-03			APP	1
Gene Expression	binding of KlF5 binding site	2.68E-03			HDAC1	1
Lipid Metabolism, Small Molecule Biochemistry	binding of cholesterol	2.68E-03			APP	1
Cellular Assembly and Organization	bridging of nucleus	2.68E-03			HDAC1	1
Cell Morphology	cell spreading of ovarian cancer cell lines	2.68E-03			EGFR	1
Cell Signaling, Small Molecule Biochemistry	concentration of nitric oxide	2.68E-03			APP	1
Carbohydrate Metabolism, Molecular Transport, Small Molecule Biochemistry	concentration of sorbitol	2.68E-03			EGFR	1
Behavior	contextual learning	2.68E-03			APP	1
Ophthalmic Disease	cornea-lens fusion	2.68E-03			EGFR	1
Cellular Compromise, Neurological Disease, Organismal Injury and Abnormalities	damage of dendrites	2.68E-03			APP	1
Cell Death and Survival, Cellular Compromise, Neurological Disease, Tissue Morphology	dark cell degeneration of neurons	2.68E-03			APP	1
Ophthalmic Disease, Organismal Injury and Abnormalities	degeneration of lens	2.68E-03			APP	1
Cellular Compromise	degeneration of neuroblastoma cell lines	2.68E-03			APP	1
Cell-To-Cell Signaling and Interaction	degradation of synapse	2.68E-03			APP	1
Tissue Morphology	density of microglia	2.68E-03			APP	1
Cellular Assembly and Organization, Nervous System Development and Function	density of presynaptic terminals	2.68E-03			APP	1
Cardiovascular Disease, Connective Tissue Disorders, Organismal Injury and Abnormalities	endocardial fibroelastosis	2.68E-03			GAB1	1
Cell Cycle, Nervous System Development and Function	entry into cell cycle progression of cortical neurons	2.68E-03			APP	1
Behavior, Nervous System Development and Function	episodic memory	2.68E-03			APP	1
Cell-To-Cell Signaling and Interaction, Cellular Assembly and Organization, Cellular Function and Maintenance, Tissue Development	formation of desmosomes	2.68E-03			JUP	1
Embryonic Development, Organ Development, Organismal Development, Skeletal and Muscular System Development and Function, Tissue Development	formation of extensor muscle	2.68E-03			GAB1	1
Cardiovascular System Development and Function, Cellular Function and Maintenance, Cellular Growth and Proliferation	formation of microvascular endothelial cells	2.68E-03			APP	1
Cellular Compromise	fragmentation of nuclear envelope	2.68E-03			APP	1
Cellular Assembly and Organization	fusion of small unilamellar vesicles	2.68E-03			APP	1
Cellular Assembly and Organization	generation of amyloid-beta plaques	2.68E-03			APP	1
Nervous System Development and Function	gliogenesis	2.68E-03			APP	1
Neurological Disease, Organismal Injury and Abnormalities	gliosis of frontal cortex	2.68E-03			APP	1
Neurological Disease	granulovacuolar degeneration of neurons	2.68E-03			APP	1
Connective Tissue Disorders, Hematological Disease, Hereditary Disorder	gray platelet syndrome	2.68E-03			APP	1
Cellular Movement	infiltration by astrocytes	2.68E-03			APP	1
Inflammatory Disease, Neurological Disease	inflammatory disorder of cerebellum	2.68E-03			APP	1
Cell-To-Cell Signaling and Interaction, Inflammatory Response	inflammatory response of microglia	2.68E-03			APP	1
Hair and Skin Development and Function, Organ Morphology	length of hair	2.68E-03			JUP	1
Cancer, Respiratory Disease	locally advanced EGFR activating mutation positive lung adenocarcinoma	2.68E-03			EGFR	1
Cancer, Respiratory Disease	locally advanced EGFR exon 19 mutation negative non-small cell lung cancer	2.68E-03			EGFR	1
Cancer, Respiratory Disease	locally advanced EGFR exon 21 mutation negative non-small cell lung cancer	2.68E-03			EGFR	1
Cancer, Respiratory Disease	lung papillary adenocarcinoma	2.68E-03			EGFR	1
Cancer, Respiratory Disease	lung sarcomatoid carcinoma	2.68E-03			EGFR	1
Cell-To-Cell Signaling and Interaction, Cellular Assembly and Organization, Cellular Development, Cellular Function and Maintenance, Nervous System Development and Function, Tissue Development	maturation of excitatory synapses	2.68E-03			HDAC1	1
Cancer, Respiratory Disease	metastatic EGFR activating mutation positive adenocarcinoma of the lung	2.68E-03			EGFR	1
Cancer, Respiratory Disease	metastatic EGFR exon 19 mutation negative non-small cell lung cancer	2.68E-03			EGFR	1
Cancer, Respiratory Disease	metastatic EGFR exon 21 mutation negative non-small cell lung cancer	2.68E-03			EGFR	1
Cancer, Respiratory Disease	metastatic squamous cell carcinoma of the larynx	2.68E-03			EGFR	1
Neurological Disease, Organismal Injury and Abnormalities	microgliosis of brain	2.68E-03			APP	1
Cancer	micropapillary adenocarcinoma	2.68E-03			EGFR	1
Cellular Movement	migration of cortical precursor cells	2.68E-03			APP	1
Cell Cycle, Hematological System Development and Function	mitogenesis of erythroid progenitor cells	2.68E-03			EGFR	1
Cell Death and Survival	mitotic catastrophe of colon cancer cell lines	2.68E-03			SFN	1
Embryonic Development, Organismal Development, Tissue Development	morphogenesis of Wolffian duct	2.68E-03			EGFR	1
Neurological Disease, Organismal Injury and Abnormalities	neurodegeneration of dentate gyrus	2.68E-03			APP	1
Neurological Disease, Organismal Injury and Abnormalities	neurodegeneration of frontal cortex	2.68E-03			APP	1
Neurological Disease	neurological disorder of subiculum	2.68E-03			APP	1
Cellular Compromise	oxidative stress response of neurons	2.68E-03			APP	1
Cell Cycle	ploidy of ovarian cancer cell lines	2.68E-03			EGFR	1
Neurological Disease	progressive paralysis	2.68E-03			APP	1
Digestive System Development and Function, Hepatic System Development and Function, Organ Development	proliferation of liver	2.68E-03			HDAC1	1
Cell Death and Survival	pyknosis of neurons	2.68E-03			APP	1
Nervous System Development and Function, Tissue Morphology	quantity of CA1 neuron	2.68E-03			APP	1
Amino Acid Metabolism	quantity of L-aspartic acid	2.68E-03			EGFR	1
Small Molecule Biochemistry	quantity of sphinganine	2.68E-03			EGFR	1
Cancer, Respiratory Disease	recurrent laryngeal squamous cell carcinoma	2.68E-03			EGFR	1
Small Molecule Biochemistry	reduction of Cu2+	2.68E-03			APP	1
Cellular Movement	scattering of neuroblastoma cell lines	2.68E-03			EGFR	1
Cancer	stage 3 head and neck squamous cell carcinoma	2.68E-03			EGFR	1
Cancer, Respiratory Disease	stage 3B ALK rearrangement negative EGFR mutation negative non-small cell lung adenocarcinoma	2.68E-03			EGFR	1
Cancer, Respiratory Disease	stage 3B EGFR (L858R) positive lung adenocarcinoma	2.68E-03			EGFR	1
Cancer, Respiratory Disease	stage 3B EGFR exon 19 deletion positive lung adenocarcinoma	2.68E-03			EGFR	1
Cancer, Respiratory Disease	stage 3B EGFR mutation positive non-small cell lung cancer	2.68E-03			EGFR	1
Cancer, Respiratory Disease	stage 4 ALK rearrangement negative EGFR mutation negative non-small cell lung adenocarcinoma	2.68E-03			EGFR	1
Cancer, Respiratory Disease	stage 4 EGFR (L858R) positive lung adenocarcinoma	2.68E-03			EGFR	1
Cancer	stage 4a head and neck squamous cell carcinoma	2.68E-03			EGFR	1
Cancer	stage 4b head and neck squamous cell carcinoma	2.68E-03			EGFR	1
Cancer, Gastrointestinal Disease, Respiratory Disease	stage IV oropharyngeal squamous cell carcinoma	2.68E-03			EGFR	1
Cancer, Cell Death and Survival, Tumor Morphology	survival of mammary tumor cells	2.68E-03			EGFR	1
Inflammatory Disease, Inflammatory Response, Neurological Disease	swelling of neurites	2.68E-03			APP	1
Neurological Disease	synaptic dysfunction	2.68E-03			APP	1
Cell-To-Cell Signaling and Interaction, Nervous System Development and Function	synaptic transmission of muscle	2.68E-03			APP	1
Cell-To-Cell Signaling and Interaction	targeting of macrophages	2.68E-03			APP	1
Neurological Disease, Psychological Disorders	tauopathy of amygdala	2.68E-03			APP	1
Cell-mediated Immune Response, Cellular Development, Cellular Function and Maintenance, Hematological System Development and Function, Hematopoiesis, Lymphoid Tissue Structure and Development	transition of double-positive thymocyte	2.68E-03			HDAC1	1
Cellular Movement, Hematological System Development and Function, Immune Cell Trafficking, Inflammatory Response	transmigration of peripheral blood monocytes	2.68E-03			APP	1
Cancer, Organismal Injury and Abnormalities	tumorigenesis of embryonic cell lines	2.68E-03			EGFR	1
Cardiovascular System Development and Function	vasoconstriction of middle cerebral artery	2.68E-03			APP	1
Cell Signaling, Molecular Transport, Small Molecule Biochemistry	release of nitric oxide	2.71E-03			APP,EGFR	2
Cell Morphology, Cell-To-Cell Signaling and Interaction	morphology of intercellular junctions	2.77E-03			APP,JUP	2
Cardiovascular System Development and Function	heart rate	2.78E-03			APP,EGFR,JUP	3
Cellular Movement, Hair and Skin Development and Function	cell movement of keratinocytes	3.09E-03			EGFR,JUP	2
Cancer, Cell Death and Survival, Tumor Morphology	cell viability of cancer cells	3.15E-03			APP,EGFR	2
Dermatological Diseases and Conditions, Organismal Injury and Abnormalities	hyperkeratosis	3.22E-03			HDAC1,JUP	2
Cellular Growth and Proliferation	proliferation of bone marrow cell lines	3.36E-03			EGFR,JUP	2
Cellular Development, Embryonic Development, Hematological System Development and Function, Hematopoiesis, Lymphoid Tissue Structure and Development, Organ Development, Organismal Development, Tissue Development	development of bone marrow cells	3.42E-03			EGFR,ITCH	2
Cell Death and Survival	cell death of kidney cell lines	3.52E-03			APP,EGFR,ITCH	3
Molecular Transport, Protein Trafficking	internalization of protein	3.56E-03			EGFR,JUP	2
Developmental Disorder, Hereditary Disorder, Metabolic Disease, Neurological Disease, Psychological Disorders	Alzheimers disease type 3	3.58E-03			APP	1
Infectious Disease, Neurological Disease, Psychological Disorders, Skeletal and Muscular Disorders	Creutzfeldt-Jakob disease	3.58E-03			APP	1
Cancer	EGFR G719X mutation positive large cell carcinoma	3.58E-03			EGFR	1
Cancer, Respiratory Disease	EGFR G719X mutation positive lung adenocarcinoma	3.58E-03			EGFR	1
Cancer, Respiratory Disease	EGFR G719X mutation positive nonsquamous non-small cell lung cancer	3.58E-03			EGFR	1
Cancer	EGFR L858R mutation positive large cell carcinoma	3.58E-03			EGFR	1
Cancer, Respiratory Disease	EGFR L858R mutation positive nonsquamous non-small cell lung cancer	3.58E-03			EGFR	1
Cancer	EGFR exon 19 deletion positive large cell carcinoma	3.58E-03			EGFR	1
Cancer, Respiratory Disease	EGFR exon 19 deletion positive nonsquamous non-small cell lung cancer	3.58E-03			EGFR	1
Cancer, Respiratory Disease	EGFR exon19 deletion positive metastatic non-small cell lung cancer	3.58E-03			EGFR	1
Cancer	EGFR sensitizing mutation positive large cell carcinoma	3.58E-03			EGFR	1
Cancer, Respiratory Disease	EGFR(L858R) positive metastatic non-small cell lung cancer	3.58E-03			EGFR	1
Cancer, Organismal Injury and Abnormalities, Reproductive System Disease	HER2 positive metastatic breast cancer	3.58E-03			EGFR	1
Digestive System Development and Function, Organ Morphology, Organismal Development	abnormal morphology of fungiform papillae	3.58E-03			EGFR	1
Dermatological Diseases and Conditions	acantholysis	3.58E-03			JUP	1
Cell-To-Cell Signaling and Interaction, Tissue Development	adhesion of ovarian cancer cell lines	3.58E-03			EGFR	1
Cancer, Respiratory Disease	advanced EGFR sensitizing mutation positive non-small cell lung cancer	3.58E-03			EGFR	1
Metabolic Disease, Neurological Disease, Psychological Disorders	advanced stage Alzheimer's disease	3.58E-03			APP	1
Cell Death and Survival	apoptosis of microvascular smooth muscle cells	3.58E-03			APP	1
Cell-To-Cell Signaling and Interaction, Hair and Skin Development and Function, Tissue Development	attachment of keratinocytes	3.58E-03			EGFR	1
Cellular Development	branching of epithelial cell lines	3.58E-03			GAB1	1
Cancer, Cellular Response to Therapeutics, Respiratory Disease	chemotherapy resistance of lung cancer cell lines	3.58E-03			EGFR	1
Cellular Function and Maintenance	clearance by phagocytes	3.58E-03			APP	1
Behavior, Nervous System Development and Function	contextual fear memory	3.58E-03			APP	1
Cell Death and Survival, Cellular Compromise, Neurological Disease, Tissue Morphology	degeneration of dendrites	3.58E-03			APP	1
Cellular Compromise, Organismal Injury and Abnormalities, Skeletal and Muscular Disorders, Tissue Morphology	degeneration of myofibrils	3.58E-03			APP	1
Cellular Compromise, Organismal Injury and Abnormalities, Skeletal and Muscular Disorders, Tissue Morphology	degeneration of smooth muscle cells	3.58E-03			APP	1
Cellular Assembly and Organization, Neurological Disease, Organismal Development, Tissue Development	delay in formation of amyloid fibrils	3.58E-03			APP	1
Digestive System Development and Function, Hepatic System Development and Function, Organ Morphology	delay in regeneration of liver	3.58E-03			EGFR	1
Cellular Assembly and Organization, Neurological Disease	deposition of senile plaques	3.58E-03			APP	1
Cardiovascular System Development and Function, Cellular Development, Hematological System Development and Function, Hematopoiesis, Organismal Development, Tissue Development	development of colony-forming erythroid cells	3.58E-03			EGFR	1
Developmental Disorder, Neurological Disease	dysplasia of cerebral cortex	3.58E-03			APP	1
Developmental Disorder, Neurological Disease	dystrophy of axons	3.58E-03			APP	1
Cancer	hyperplasia of breast cell lines	3.58E-03			EGFR	1
Cell-mediated Immune Response, Cellular Movement, Hematological System Development and Function, Immune Cell Trafficking	infiltration by cytotoxic T cells	3.58E-03			APP	1
Cell Cycle, Connective Tissue Development and Function	initiation of S phase of fibroblasts	3.58E-03			GAB1	1
Cellular Assembly and Organization	leakage of lysosome	3.58E-03			APP	1
Cancer, Respiratory Disease	locally advanced EGFR mutation positive non-small cell lung cancer	3.58E-03			EGFR	1
Cellular Assembly and Organization	modification of actin cytoskeleton	3.58E-03			APP	1
Cell Morphology	morphology of skin cancer cell lines	3.58E-03			EGFR	1
Behavior	novel object recognition learning	3.58E-03			APP	1
Cancer, Neurological Disease	primary glioblastoma	3.58E-03			EGFR	1
